# Supplementary material for: Biochemical and phenotypic characterisation of the Mycobacterium smegmatis transporter UspABC
Source: Cell Surf. 2021 Apr 24;7:100052. doi: 10.1016/j.tcsw.2021.100052 (PMC8281650; doi:10.1016/j.tcsw.2021.100052)
Supplement: Supplementary data 2 [file mmc2.xlsx]

## Sheet: All data
	PM01	WT		DuspC		DuspAEC				PM02A	WT		DuspC		DuspAEC
Well ID		Signal ≥ 0.2	Maximum value	Signal ≥ 0.2	Maximum value	Signal ≥ 0.2	Maximum value		Well iD		Signal ≥ 0.2	Maximum value	Signal ≥ 0.2	Maximum value	Signal ≥ 0.2	Maximum value
A1	Negative Control	no	0	no	0	no	0		A1	Negative Control	no	0	no	0	no	0
B1	D-Serine	no	0	no	0	no	0		B1	N-Acetyl-D-Galactosamine	no	0.0184	no	0.0166	no	0.0528
C1	D-Glucose-6-Phosphate	yes	0.42178	no	0.10824	no	0.13986		C1	Gentiobiose	yes	0.22102	no	0.05914	yes	0.5336
D1	L-Asparagine	yes	0.44026	yes	0.39936	no	0.15368		D1	D-Raffinose	no	0	no	0.03986	yes	0.34934
E1	L-Glutamine	yes	0.43394	yes	0.29202	no	0		E1	Capric Acid	no	0	no	0	no	0.06638
F1	Glycol-L-Aspartic Acid	yes	0.30906	no	0.18122	yes	0.39724		F1	D-Lactic Acid Methyl Ester	no	0.02562	yes	0.36174	no	0.02072
G1	Glycyl-L-Glutamic Acid	yes	0.46166	yes	0.49434	no	0.03134		G1	Acetamide	no	0	no	0.02586	yes	0.34692
H1	Glycyl-L-Proline	yes	0.25402	yes	0.46862	yes	0.25688		H1	L-Ornithine	no	0.05126	yes	0.23678	yes	0.30308
A2	L-Arabinose	yes	0.38762	yes	0.4979	no	0.00176		A2	Chondroitin Sulfate C	no	0.01194	no	0.00266	yes	0.51082
B2	D-Sorbitol	yes	0.51468	yes	0.47936	no	0.17314		B2	N-Acetyl-Neuraminic Acid	no	0.12242	no	0.08774	yes	0.5717
C2	D-GalactonicAcid-y-Lactone	yes	0.4176	yes	0.40404	no	0.10756		C2	L-Glucose	no	0.09792	no	0.11402	yes	0.41062
D2	D-Aspartic Acid	yes	0.47404	no	0.11444	no	0.0579		D2	Salicin	no	0.12524	no	0.01172	yes	0.27214
E2	m-Tartaric Acid	yes	0.58152	yes	0.67566	yes	0.4647		E2	Caproic Acid	yes	0.26158	yes	0.34828	yes	0.60136
F2	Citric Acid	yes	0.60288	yes	0.4027	yes	0.56668		F2	Malonic Acid	yes	0.2844	yes	0.54016	yes	0.53378
G2	Tricarballylic Acid	yes	0.32902	no	0.02578	yes	0.4197		G2	L-Alaninamide	yes	0.26856	yes	0.3612	no	0
H2	p-Hydroxy Phenyl Acetic Acid	yes	0.23434	no	0	no	0		H2	L-Phenylalanine	no	0	no	0.00212	no	0
A3	N-Acetyl-D-Glucosamine	yes	0.25186	no	0.14978	no	0		A3	a-Cyclodextrin	no	0	no	0	no	0.06438
B3	Glycerol	yes	0.45278	yes	0.46854	no	0.06586		B3	b-D-Allose	no	0.07482	no	0.05338	yes	0.62598
C3	D,L-Malic Acid	yes	0.68012	yes	0.62262	no	0.12288		C3	Lactitol	no	0.12624	no	0.0043	yes	0.62586
D3	D-Glucosaminic Acid	yes	0.63182	yes	0.6551	no	0.03996		D3	Sedoheptulosan	no	0.1656	no	0.0038	yes	0.61334
E3	D-Glucose-1-Phosphate	yes	0.39298	no	0.08158	no	0.0026		E3	Citraconic Acid	yes	0.24112	no	0	yes	0.3053
F3	m-Inositol	yes	0.62924	yes	0.54076	no	0.07336		F3	Melibionic Acid	yes	0.3196	no	0.14298	yes	0.53772
G3	L-Serine	yes	0.67672	yes	0.3656	yes	0.66146		G3	N-Acetyl-L-Glutamic Acid	yes	0.40298	yes	0.50944	yes	0.3996
H3	m-Hydroxy Phenyl Acetic Acid	no	0.0774	no	0	no	0		H3	L-Pyroglutamic Acid	no	0.11068	no	0.04498	no	0.03248
A4	D-Saccharin Acid	yes	0.33642	yes	0.56082	no	0		A4	b-Cyclodextrin	no	0.03194	no	0.01282	yes	0.51452
B4	L-Fucose	yes	0.23482	yes	0.23138	no	0.00944		B4	Amygdalin	no	0.0011	no	0.00894	yes	0.3263
C4	D-Ribose	yes	0.57346	yes	0.3889	no	0.09132		C4	D-Melezitose	no	0.14556	no	0.01308	yes	0.36154
D4	1,2-Propanediol	yes	0.4621	no	0.14918	yes	0.55768		D4	L-Sorbose	yes	0.30876	yes	0.35288	yes	0.44302
E4	D-Fructose-6-Phosphate	yes	0.54244	no	0.16742	yes	0.45556		E4	Citramalic Acid	yes	0.45398	yes	0.35638	yes	0.32636
F4	D-Threonine	yes	0.44416	no	0.08262	yes	0.44872		F4	Oxalic Acid	yes	0.52866	yes	0.30888	yes	0.34528
G4	L-Threonine	yes	0.65546	no	0.18208	yes	0.34042		G4	L-Arginine	yes	0.48494	yes	0.22774	yes	0.50404
H4	Tyramine	yes	0.22286	no	0.121	no	0		H4	L-Valine	no	0.16876	no	0	no	0.0231
A5	Succinic Acid	yes	0.29472	yes	0.52762	no	0		A5	y-Cyclodextrin	no	0	no	0.00162	yes	0.42444
B5	D-Glucuronic Acid	no	0.1208	no	0.19106	yes	0.37782		B5	D-Arabinose	yes	0.27416	yes	0.32188	yes	0.35106
C5	Tween 20	yes	0.3145	yes	0.46554	no	0.09196		C5	Maltitol	no	0.19854	no	0.01196	yes	0.49106
D5	Tween 40	yes	0.44334	yes	0.47484	no	0.17888		D5	Stachyose	yes	0.34866	no	0.04978	yes	0.60332
E5	Tween 80	yes	0.4203	yes	0.42146	yes	0.25702		E5	D-Glucosamine	yes	0.39704	no	0.06908	yes	0.65946
F5	Fumaric Acid	yes	0.55516	yes	0.58182	yes	0.22682		F5	Oxalomalic Acid	yes	0.46322	no	0.16478	yes	0.52634
G5	L-Alanine	yes	0.5462	yes	0.48746	no	0		G5	Glycine	yes	0.37216	no	0	yes	0.53862
H5	D-Psicose	yes	0.39288	yes	0.37286	no	0		H5	D,L-Carnitine	yes	0.21782	no	0	yes	0.25174
A6	D-Galactose	yes	0.2895	yes	0.30188	no	0.0401		A6	Dextrin	no	0	no	0.04184	yes	0.21308
B6	D-Gluconic Acid	yes	0.32128	yes	0.50022	yes	0.47342		B6	D-Arabitol	yes	0.26774	yes	0.37436	yes	0.44416
C6	L-Rhamnose	yes	0.41452	yes	0.53644	no	0.08136		C6	a-Methyl-DGlucoside	no	0.02766	no	0.06102	yes	0.5707
D6	a-Keto-Glutaric Acid	yes	0.4748	no	0.19546	yes	0.55582		D6	D-Tagatose	yes	0.36574	yes	0.38768	yes	0.34944
E6	a-Hydroxy Glutaric Acid-y-Lactone	yes	0.31864	no	0.01658	no	0		E6	2-Hydroxy Benzoic Acid	no	0.0722	no	0.0013	yes	0.3621
F6	Bromo Succinic Acid	yes	0.4259	yes	0.4512	no	0		F6	Quinic Acid	yes	0.22456	no	0	yes	0.54264
G6	L-Alanyl-Glycine	yes	0.34462	yes	0.36026	yes	0.66538		G6	L-Histidine	yes	0.4538	yes	0.57786	yes	0.47752
H6	L-Lyxose	yes	0.37222	yes	0.37998	no	0.07216		H6	Sec-Butylamine	yes	0.46896	no	0.06168	yes	0.4764
A7	L-Aspartic Acid	yes	0.2414	yes	0.6017	no	0		A7	Gelatin	no	0	no	0	yes	0.45848
B7	D,L-a-Glycerol-Phosphate	no	0.04144	no	0.03346	yes	0.59246		B7	L-Arabitol	yes	0.3102	yes	0.43848	no	0.00886
C7	D-Fructose	yes	0.55084	yes	0.55218	no	0.05788		C7	b-Methyl-DGalactoside	no	0.08384	no	0.04944	yes	0.47964
D7	a-Keto-Butyric Acid	yes	0.5476	yes	0.63714	no	0.18096		D7	Turanose	no	0.14176	no	0.14774	yes	0.61086
E7	a-Hydroxy Butyric Acid	yes	0.5108	yes	0.59092	no	0		E7	4-Hydroxy Benzoic Acid	no	0.05208	no	0.00358	yes	0.56924
F7	Propionic Acid	yes	0.65926	yes	0.64938	yes	0.62372		F7	D-Ribono-1,4-Lactone	yes	0.42936	yes	0.51784	yes	0.6613
G7	Acetoacetic Acid	no	0.19828	yes	0.32476	no	0		G7	L-Homoserine	yes	0.21016	no	0.00116	yes	0.49906
H7	Glucuronamide	no	0.15356	no	0.19624	no	0		H7	DL-Octopamine	no	0.10566	no	0	no	0
A8	L-Proline	yes	0.32762	yes	0.6119	no	0		A8	Glycogen	no	0.02278	no	0	yes	0.47612
B8	D-Xylose	yes	0.21338	yes	0.45776	no	0.02278		B8	Arbutin	no	0.03938	no	0.01216	yes	0.33332
C8	Acetic Acid	yes	0.5423	yes	0.62856	no	0.12386		C8	3-Methyl Glucose	no	0.13592	no	0.11702	yes	0.53008
D8	a-Methyl-D-Galactoside	yes	0.2631	no	0.0706	yes	0.58636		D8	Xylitol	yes	0.37198	yes	0.47212	yes	0.28022
E8	b-Methyl-D-Glucoside	yes	0.35592	no	0.05782	yes	0.66666		E8	b-Hydroxy Butyric Acid	yes	0.37598	yes	0.58404	yes	0.2811
F8	Mucic Acid	no	0.05052	no	0.1485	yes	0.49996		F8	Sebacic Acid	yes	0.26286	yes	0.33486	yes	0.36492
G8	N-Acetyl-b-D-Mannosamine	no	0	no	0.08524	no	0.02224		G8	Hydroxy-L-Proline	yes	0.24506	no	0.00976	no	0.17002
H8	Pyruvic Acid	no	0.15564	yes	0.5786	yes	0.60658		H8	Putrescine	yes	0.29288	yes	0.5424	yes	0.381
A9	D-Alanine	no	0.14032	no	0.17712	no	0.04274		A9	Inulin	no	0	no	0.02736	no	0
B9	L-Lactic Acid	yes	0.31564	yes	0.4628	yes	0.26648		B9	2-Deoxy-D-Ribose	no	0.15354	yes	0.22898	yes	0.30706
C9	a-D-Glucose	yes	0.54348	yes	0.71588	no	0		C9	b-Methyl-DGlucuronic Acid	no	0	no	0.0537	yes	0.58886
D9	a-D-Lactose	no	0.13258	no	0.04528	no	0.08444		D9	N-Acetyl-D-Glucosaminitol	yes	0.20006	no	0.09336	no	0.01422
E9	Adonitol	yes	0.3391	yes	0.51282	yes	0.24998		E9	γ-Hydroxy Butyric Acid	yes	0.23092	yes	0.24564	yes	0.52264
F9	Glycolic Acid	no	0	no	0.08766	yes	0.26068		F9	Sorbic Acid	yes	0.30718	no	0.19434	no	0.05086
G9	Mono Methyl Succinate	yes	0.2567	yes	0.55884	no	0		G9	L-Isoleucine	no	0.09458	no	0.04764	yes	0.34416
H9	L-Galactonic Acid-y-Lactone	no	0.07132	yes	0.4119	yes	0.31084		H9	Dihydroxy Acetone	yes	0.21758	yes	0.22744	yes	0.34158
A10	D-Trehalose	yes	0.30246	yes	0.60072	yes	0.4942		A10	Laminarin	yes	0.2024	yes	0.4235	yes	0.38956
B10	Formic Acid	no	0.16568	yes	0.42928	yes	0.59128		B10	i-Erythritol	no	0.08454	yes	0.46568	yes	0.2149
C10	Maltose	yes	0.42376	no	0.0462	no	0.00982		C10	a-Methyl-DMannoside	no	0.05324	no	0.06026	no	0.0054
D10	Lactulose	no	0.02222	no	0.06726	yes	0.20522		D10	γ-Amino Butyric Acid	no	0.11664	yes	0.20296	no	0
E10	Maltotriose	yes	0.27344	no	0.08366	no	0		E10	a-Keto-Valeric Acid	no	0	no	0	no	0.1653
F10	Glyoxylic Acid	no	0	no	0.15686	yes	0.34988		F10	Succinamic Acid	no	0.12276	yes	0.25792	yes	0.20284
G10	Methyl Pyruvate	no	0.18206	yes	0.34534	no	0.01296		G10	L-Leucine	no	0.08818	no	0.05748	no	0.15218
H10	D-Galacturonic Acid	no	0.00062	yes	0.33426	no	0.0648		H10	2,3-Butanediol	no	0	yes	0.2877	yes	0.2831
A11	D-Mannose	yes	0.22808	yes	0.52084	no	0		A11	Mannan	no	0	no	0.00366	yes	0.30468
B11	D-Mannitol	yes	0.43318	yes	0.58882	no	0.07714		B11	D-Fucose	no	0.10748	yes	0.2188	yes	0.37146
C11	D-Melibiose	no	0.08576	no	0.04548	no	0		C11	b-Methyl-DXyloside	no	0.06052	no	0.07508	no	0
D11	Sucrose	yes	0.3019	no	0.01818	no	0.0847		D11	d-Amino Valeric Acid	no	0	no	0.15314	no	0.06312
E11	2-Deoxy Adenosine	no	0	no	0	no	0.14128		E11	Itaconic Acid	no	0	no	0.08044	no	0
F11	D-Cellobiose	no	0	no	0.027	no	0		F11	D-Tartaric Acid	no	0	no	0	no	0.01452
G11	D-Malic Acid	yes	0.42124	yes	0.65142	no	0		G11	L-Lysine	no	0.09988	no	0.06314	yes	0.5224
H11	Phenylethylamine	no	0	no	0	no	0		H11	2,3-Butanedione	no	0	no	0.06282	no	0
A12	Dulcitol	no	0.12534	no	0.1082	no	0		A12	Pectin	no	0	no	0.09104	no	0
B12	L-Glutamic Acid	yes	0.49902	yes	0.63608	yes	0.32436		B12	3-0-b-D-Galactopyranosyl-D-Arabinose	no	0.096	yes	0.33198	yes	0.5112
C12	Thymidine	no	0.10594	no	0.0022	no	0.11016		C12	Palatinose	no	0.04758	no	0.18168	no	0
D12	Uridine	no	0.11466	no	0.05252	yes	0.33994		D12	Butyric Acid	no	0.08266	yes	0.32428	no	0
E12	Adenosine	no	0.14828	no	0	yes	0.4063		E12	5-Keto-D-Gluconic Acid	no	0.13786	yes	0.4094	no	0
F12	Inosine	no	0.0085	no	0	no	0		F12	L-Tartaric Acid	no	0	no	0.05968	no	0
G12	L-Malic Acid	no	0.1776	yes	0.62258	no	0		G12	L-Methionine	no	0	no	0.06654	yes	0.36216
H12	2-Aminoethanol	yes	0.32634	yes	0.40992	no	0		H12	3-Hydroxy 2- Butanone	no	0	no	0.04926	yes	0.2007

## Sheet: WT
Carbon sources utilised by Mycobacterium smegmatis
Plate	Well number	Substrate
PM01	C1	D-Glucose-6-Phosphate
PM01	D1	L-Asparagine
PM01	E1	L-Glutamine
PM01	F1	Glycol-L-Aspartic Acid
PM01	G1	Glycyl-L-Glutamic Acid
PM01	H1	Glycyl-L-Proline
PM01	A2	L-Arabinose
PM01	B2	D-Sorbitol
PM01	C2	D-GalactonicAcid-y-Lactone
PM01	D2	D-Aspartic Acid
PM01	E2	m-Tartaric Acid
PM01	F2	Citric Acid
PM01	G2	Tricarballylic Acid
PM01	H2	p-Hydroxy Phenyl Acetic Acid
PM01	A3	N-Acetyl-D-Glucosamine
PM01	B3	Glycerol
PM01	C3	D,L-Malic Acid
PM01	D3	D-Glucosaminic Acid
PM01	E3	D-Glucose-1-Phosphate
PM01	F3	m-Inositol
PM01	G3	L-Serine
PM01	A4	D-Saccharin Acid
PM01	B4	L-Fucose
PM01	C4	D-Ribose
PM01	D4	1,2-Propanediol
PM01	E4	D-Fructose-6-Phosphate
PM01	F4	D-Threonine
PM01	G4	L-Threonine
PM01	H4	Tyramine
PM01	A5	Succinic Acid
PM01	C5	Tween 20
PM01	D5	Tween 40
PM01	E5	Tween 80
PM01	F5	Fumaric Acid
PM01	G5	L-Alanine
PM01	H5	D-Psicose
PM01	A6	D-Galactose
PM01	B6	D-Gluconic Acid
PM01	C6	L-Rhamnose
PM01	D6	a-Keto-Glutaric Acid
PM01	E6	a-Hydroxy Glutaric Acid-y-Lactone
PM01	F6	Bromo Succinic Acid
PM01	G6	L-Alanyl-Glycine
PM01	H6	L-Lyxose
PM01	A7	L-Aspartic Acid
PM01	C7	D-Fructose
PM01	D7	a-Keto-Butyric Acid
PM01	E7	a-Hydroxy Butyric Acid
PM01	F7	Propionic Acid
PM01	A8	L-Proline
PM01	B8	D-Xylose
PM01	C8	Acetic Acid
PM01	D8	a-Methyl-D-Galactoside
PM01	E8	b-Methyl-D-Glucoside
PM01	B9	L-Lactic Acid
PM01	C9	a-D-Glucose
PM01	E9	Adonitol
PM01	G9	Mono Methyl Succinate
PM01	A10	D-Trehalose
PM01	C10	Maltose
PM01	E10	Maltotriose
PM01	A11	D-Mannose
PM01	B11	D-Mannitol
PM01	D11	Sucrose
PM01	G11	D-Malic Acid
PM01	B12	L-Glutamic Acid
PM01	H12	2-Aminoethanol
PM02A	C1	Gentiobiose
PM02A	E2	Caproic Acid
PM02A	F2	Malonic Acid
PM02A	G2	L-Alaninamide
PM02A	E3	Citraconic Acid
PM02A	F3	Melibionic Acid
PM02A	G3	N-Acetyl-L-Glutamic Acid
PM02A	D4	L-Sorbose
PM02A	E4	Citramalic Acid
PM02A	F4	Oxalic Acid
PM02A	G4	L-Arginine
PM02A	B5	D-Arabinose
PM02A	D5	Stachyose
PM02A	E5	D-Glucosamine
PM02A	F5	Oxalomalic Acid
PM02A	G5	Glycine
PM02A	H5	D,L-Carnitine
PM02A	B6	D-Arabitol
PM02A	D6	D-Tagatose
PM02A	F6	Quinic Acid
PM02A	G6	L-Histidine
PM02A	H6	Sec-Butylamine
PM02A	B7	L-Arabitol
PM02A	F7	D-Ribono-1,4-Lactone
PM02A	G7	L-Homoserine
PM02A	D8	Xylitol
PM02A	E8	b-Hydroxy Butyric Acid
PM02A	F8	Sebacic Acid
PM02A	G8	Hydroxy-L-Proline
PM02A	H8	Putrescine
PM02A	D9	N-Acetyl-D-Glucosaminitol
PM02A	E9	γ-Hydroxy Butyric Acid
PM02A	F9	Sorbic Acid
PM02A	H9	Dihydroxy Acetone
PM02A	A10	Laminarin

## Sheet: uspC
Carbon sources utilised by Mycobacterium smegmatis DuspC
Plate	Well number	Substrate
PM01	D1	L-Asparagine
PM01	E1	L-Glutamine
PM01	G1	Glycyl-L-Glutamic Acid
PM01	H1	Glycyl-L-Proline
PM01	A2	L-Arabinose
PM01	B2	D-Sorbitol
PM01	C2	D-GalactonicAcid-y-Lactone
PM01	E2	m-Tartaric Acid
PM01	F2	Citric Acid
PM01	B3	Glycerol
PM01	C3	D,L-Malic Acid
PM01	D3	D-Glucosaminic Acid
PM01	F3	m-Inositol
PM01	G3	L-Serine
PM01	A4	D-Saccharin Acid
PM01	B4	L-Fucose
PM01	C4	D-Ribose
PM01	A5	Succinic Acid
PM01	C5	Tween 20
PM01	D5	Tween 40
PM01	E5	Tween 80
PM01	F5	Fumaric Acid
PM01	G5	L-Alanine
PM01	H5	D-Psicose
PM01	A6	D-Galactose
PM01	B6	D-Gluconic Acid
PM01	C6	L-Rhamnose
PM01	F6	Bromo Succinic Acid
PM01	G6	L-Alanyl-Glycine
PM01	H6	L-Lyxose
PM01	A7	L-Aspartic Acid
PM01	C7	D-Fructose
PM01	D7	a-Keto-Butyric Acid
PM01	E7	a-Hydroxy Butyric Acid
PM01	F7	Propionic Acid
PM01	A8	L-Proline
PM01	B8	D-Xylose
PM01	C8	Acetic Acid
PM01	B9	L-Lactic Acid
PM01	C9	a-D-Glucose
PM01	E9	Adonitol
PM01	G9	Mono Methyl Succinate
PM01	A10	D-Trehalose
PM01	A11	D-Mannose
PM01	B11	D-Mannitol
PM01	G11	D-Malic Acid
PM01	B12	L-Glutamic Acid
PM01	H12	2-Aminoethanol
PM01	G7	Acetoacetic Acid
PM01	H8	Pyruvic Acid
PM01	H9	L-Galactonic Acid-y-Lactone
PM01	B10	Formic Acid
PM01	G10	Methyl Pyruvate
PM01	H10	D-Galacturonic Acid
PM01	G12	L-Malic Acid
PM02A	E2	Caproic Acid
PM02A	F2	Malonic Acid
PM02A	G2	L-Alaninamide
PM02A	G3	N-Acetyl-L-Glutamic Acid
PM02A	D4	L-Sorbose
PM02A	E4	Citramalic Acid
PM02A	F4	Oxalic Acid
PM02A	G4	L-Arginine
PM02A	B5	D-Arabinose
PM02A	B6	D-Arabitol
PM02A	D6	D-Tagatose
PM02A	G6	L-Histidine
PM02A	B7	L-Arabitol
PM02A	F7	D-Ribono-1,4-Lactone
PM02A	D8	Xylitol
PM02A	E8	b-Hydroxy Butyric Acid
PM02A	F8	Sebacic Acid
PM02A	H8	Putrescine
PM02A	E9	γ-Hydroxy Butyric Acid
PM02A	H9	Dihydroxy Acetone
PM02A	A10	Laminarin
PM02A	F1	D-Lactic Acid Methyl Ester
PM02A	H1	L-Ornithine
PM02A	B9	2-Deoxy-D-Ribose
PM02A	B10	i-Erythritol
PM02A	D10	y-Amino Butyric Acid
PM02A	F10	Succinamic Acid
PM02A	H10	2,3-Butanediol
PM02A	B11	D-Fucose
PM02A	B12	3-0-b-D-Galactopyranosyl-D-Arabinose
PM02A	D12	Butyric Acid
PM02A	E12	5-Keto-D-Gluconic Acid

## Sheet: uspABC
Carbon sources utilised by Mycobacterium smegmatis DuspAEC
Plate	Well number	Substrate
PM01	H1	Glycyl-L-Proline
PM01	E2	m-Tartaric Acid
PM01	F2	Citric Acid
PM01	G3	L-Serine
PM01	E5	Tween 80
PM01	F5	Fumaric Acid
PM01	B6	D-Gluconic Acid
PM01	G6	L-Alanyl-Glycine
PM01	F7	Propionic Acid
PM01	B9	L-Lactic Acid
PM01	E9	Adonitol
PM01	A10	D-Trehalose
PM01	B12	L-Glutamic Acid
PM01	H8	Pyruvic Acid
PM01	H9	L-Galactonic Acid-y-Lactone
PM01	B10	Formic Acid
PM01	F1	Glycol-L-Aspartic Acid
PM01	G2	Tricarballylic Acid
PM01	D4	1,2-Propanediol
PM01	E4	D-Fructose-6-Phosphate
PM01	F4	D-Threonine
PM01	G4	L-Threonine
PM01	D6	a-Keto-Glutaric Acid
PM01	D8	a-Methyl-D-Galactoside
PM01	E8	b-Methyl-D-Glucoside
PM01	B5	D-Glucuronic Acid
PM01	B7	D,L-a-Glycerol-Phosphate
PM01	F8	Mucic Acid
PM01	F9	Glycolic Acid
PM01	D10	Lactulose
PM01	F10	Glyoxylic Acid
PM01	D12	Uridine
PM01	E12	Adenosine
PM02A	E2	Caproic Acid
PM02A	F2	Malonic Acid
PM02A	G3	N-Acetyl-L-Glutamic Acid
PM02A	D4	L-Sorbose
PM02A	E4	Citramalic Acid
PM02A	F4	Oxalic Acid
PM02A	G4	L-Arginine
PM02A	B5	D-Arabinose
PM02A	B6	D-Arabitol
PM02A	D6	D-Tagatose
PM02A	G6	L-Histidine
PM02A	F7	D-Ribono-1,4-Lactone
PM02A	D8	Xylitol
PM02A	E8	b-Hydroxy Butyric Acid
PM02A	F8	Sebacic Acid
PM02A	H8	Putrescine
PM02A	E9	γ-Hydroxy Butyric Acid
PM02A	H9	Dihydroxy Acetone
PM02A	A10	Laminarin
PM02A	H1	L-Ornithine
PM02A	B9	2-Deoxy-D-Ribose
PM02A	B10	i-Erythritol
PM02A	F10	Succinamic Acid
PM02A	H10	2,3-Butanediol
PM02A	B11	D-Fucose
PM02A	B12	3-0-b-D-Galactopyranosyl-D-Arabinose
PM02A	C1	Gentiobiose
PM02A	E3	Citraconic Acid
PM02A	F3	Melibionic Acid
PM02A	D5	Stachyose
PM02A	E5	D-Glucosamine
PM02A	F5	Oxalomalic Acid
PM02A	G5	Glycine
PM02A	H5	D,L-Carnitine
PM02A	F6	Quinic Acid
PM02A	H6	Sec-Butylamine
PM02A	G7	L-Homoserine
PM02A	D1	D-Raffinose
PM02A	G1	Acetamide
PM02A	A2	Chondroitin Sulfate C
PM02A	B2	N-Acetyl-Neuraminic Acid
PM02A	C2	L-Glucose
PM02A	D2	Salicin
PM02A	B3	b-D-Allose
PM02A	C3	Lactitol
PM02A	D3	Sedoheptulosan
PM02A	A4	b-Cyclodextrin
PM02A	B4	Amygdalin
PM02A	C4	D-Melezitose
PM02A	A5	y-Cyclodextrin
PM02A	C5	Maltitol
PM02A	A6	Dextrin
PM02A	C6	a-Methyl-DGlucoside
PM02A	E6	2-Hydroxy Benzoic Acid
PM02A	A7	Gelatin
PM02A	C7	b-Methyl-DGalactoside
PM02A	D7	Turanose
PM02A	E7	4-Hydroxy Benzoic Acid
PM02A	A8	Glycogen
PM02A	B8	Arbutin
PM02A	C8	3-Methyl Glucose
PM02A	C9	b-Methyl-DGlucuronic Acid
PM02A	G9	L-Isoleucine
PM02A	A11	Mannan
PM02A	G11	L-Lysine
PM02A	G12	L-Methionine
PM02A	H12	3-Hydroxy 2- Butanone
