# Supplementary material for: Biochemical and phenotypic characterisation of the Mycobacterium smegmatis transporter UspABC
Source: Cell Surf. 2021 Apr 24;7:100052. doi: 10.1016/j.tcsw.2021.100052 (PMC8281650; doi:10.1016/j.tcsw.2021.100052)
Supplement: Supplementary data 3 [file mmc3.xlsx]

## Sheet: KO > WT
List of carbon sources that caused an increase in respiration signal of KO vs WT
DuspC	Plate	Well number		DuspABC	Plate	Well number
Pyruvic Acid	PM01	H8		D,L−a−Glycerol−Phosphate	PM01	B7
L−Malic Acid	PM01	G12		Pyruvic Acid	PM01	H8
D−Xylose	PM01	B8		Formic Acid	PM01	B10
D−Trehalose	PM01	A10		Mucic Acid	PM01	F8
D−Mannose	PM01	A11		a−Methyl−D−Galactoside	PM01	D8
Succinic Acid	PM01	A5		Glycolic Acid	PM01	F9
Monomethyl Succinate	PM01	G9		Glyoxylic Acid	PM01	F10
L−Proline	PM01	A8		Tricarballylic Acid	PM01	G2
Formic Acid	PM01	B10		Uridine	PM01	D12
D−Fructose	PM01	C7		L−Alanyl−Glycine	PM01	G6
a−D−Glucose	PM01	C9		b−Methyl−D−Glucoside	PM01	E8
Glycerol	PM01	B3		L−Galactonic Acid−γ−Lactone	PM01	H9
D−Saccharin Acid	PM01	A4		D−Glucuronic Acid	PM01	B5
D−Mannitol	PM01	B11		Adenosine	PM01	E12
D−Gluconic Acid	PM01	B6		D−Gluconic Acid	PM01	B6
L−Lactic Acid	PM01	B9		D−Trehalose	PM01	A10
Adonitol	PM01	E9		3−Methyl Glucose	PM02A	C8
Acetoacetic Acid	PM01	G7		Gentiobiose	PM02A	C1
D−Malic Acid	PM01	G11		b−Methyl−D-Glucuronic Acid	PM02A	C9
Glycyl−L−Proline	PM01	H1		Caproic Acid	PM02A	E2
Methyl Pyruvate	PM01	G10		γ−Cyclodextrin	PM02A	A5
L−Glutamic Acid	PM01	B12		b−Methyl−DGalactoside	PM02A	C7
L−Galactonic Acid−γ−Lactone	PM01	H9		Lactitol	PM02A	C3
D−Galacturonic Acid	PM01	H10		Sedoheptulosan	PM02A	D3
L−Lyxose	PM01	H6		N−Acetyl−Neuraminic Acid	PM02A	B2
L−Aspartic Acid	PM01	A7		Turanose	PM02A	D7
i−Erythritol	PM02A	B10		a−Methyl−D-Glucoside	PM02A	C6
3−O−b−D−Galactopyranosyl−D−Arabinose	PM02A	B12		b−D−Allose	PM02A	B3
5−Keto−D−Gluconic Acid	PM02A	E12		4−Hydroxy Benzoic Acid	PM02A	E7
Malonic Acid	PM02A	F2		3−O−b−D−Galactopyranosyl−D−Arabinose	PM02A	B12
Butyric Acid	PM02A	D12		Laminarin	PM02A	A10
Putrescine	PM02A	H8		Glycogen	PM02A	A8
Laminarin	PM02A	A10		L−Lysine	PM02A	G11
D−Arabitol	PM02A	B6		L−Glucose	PM02A	C2
D−Lactic Acid Methyl Ester	PM02A	F1		L−Methionine	PM02A	G12
Caproic Acid	PM02A	E2		D−Arabitol	PM02A	B6
L−Arabitol	PM02A	B7		b−Cyclodextrin	PM02A	A4
Succinamic Acid	PM02A	F10		Gelatin	PM02A	A7
2,3−Butanediol	PM02A	H10		Chondroitin Sulfate C	PM02A	A2
2−Deoxy−D−Ribose	PM02A	B9		D−Ribono−1,4−Lactone	PM02A	F7
D−Amino Valeric Acid	PM02A	D11		Amygdalin	PM02A	B4
L−Alaninamide	PM02A	G2		2−Hydroxy Benzoic Acid	PM02A	E6
D−Fucose	PM02A	B11		D−Melezitose	PM02A	C4
Palatinose	PM02A	C12		γ−Hydroxy Butyric Acid	PM02A	E9
Xylitol	PM02A	D8		Malonic Acid	PM02A	F2
L−Ornithine	PM02A	H1		L−Homoserine	PM02A	G7
b−Hydroxy Butyric Acid	PM02A	E8		Quinic Acid	PM02A	F6
Sebacic Acid	PM02A	F8		Maltitol	PM02A	C5
Dihydroxy Acetone	PM02A	H9		Stachyose	PM02A	D5
