# Supplementary material for: Biochemical and phenotypic characterisation of the Mycobacterium smegmatis transporter UspABC
Source: Cell Surf. 2021 Apr 24;7:100052. doi: 10.1016/j.tcsw.2021.100052 (PMC8281650; doi:10.1016/j.tcsw.2021.100052)
Supplement: Supplementary data 4 [file mmc4.xlsx]

## Sheet: KO<WT
List of carbon sources that caused a decrease in respiration signal of mutant vs WT
DuspC	Plate	Well number		DuspABC	Plate	Well number
Sucrose	PM01	D11		a−D−Glucose	PM01	C9
p-Hydroxy Phenyl Acetic Acid	PM01	H2		L−Alanine	PM01	G5
a-Methyl-D-Galactoside	PM02A	D8		D−Aspartic Acid	PM01	D2
D Glucose-6-Phosphate	PM01	C1		a−Hydroxy Butyric Acid	PM01	E7
Citric Acid	PM01	F2		D−Malic Acid	PM01	G11
L-Threonine	PM01	G4		D−Glucosaminic Acid	PM01	D3
D Fructose-6-Phosphate	PM01	E4		m−Inositol	PM01	F3
D-Aspartic Acid	PM01	D2		L−Serine	PM01	G3
D-Threonine	PM01	F4		D−Ribose	PM01	C4
L-Serine	PM01	G3		L−Threonine	PM01	G4
Maltose	PM01	C10		D−Fructose	PM01	C7
Tricarballylic Acid	PM01	G2		Tween 40	PM01	D5
a-Ketoglutaric Acid	PM01	D6		a−Hydroxyglutaric Acid−y−Lactone	PM01	E6
b-Methyl-D-Glucoside	PM01	E8		L−Glutamine	PM01	E1
D-Glucose-1-Phosphate	PM01	E3		Glycerol	PM01	B3
1,2−Propanediol	PM01	D4		L−Arabinose	PM01	A2
a-Hydroxyglutaric Acid-y-Lactone	PM01	E6		Fumaric Acid	PM01	F5
Oxalomalic Acid	PM02A	F5		Glycyl−L−Glutamic Acid	PM01	G1
Sec-Butylamine	PM02A	H6		D−Mannitol	PM01	B11
D-Glucosamine	PM02A	E5		Maltose	PM01	C10
Melibionic Acid	PM02A	F3		D−Sorbitol	PM01	B2
L-Arginine	PM02A	G4		a−Ketobutyric Acid	PM01	D7
Glycine	PM02A	G5		D−Glucose−1−Phosphate	PM01	E3
Oxalic Acid	PM02A	F4		L−Rhamnose	PM01	C6
Stachyose	PM02A	D5		Bromosuccinic Acid	PM01	F6
				Acetic Acid	PM01	C8
				Succinic Acid	PM01	A5
				Monomethyl Succinate	PM01	G9
				L−Proline	PM01	A8
				2−Aminoethanol	PM01	H12
				D−Galactonic Acid−y−Lactone	PM01	C2
				D−Malic Acid	PM01	G11
				Sec−Butylamine	PM02A	H6
				Citramalic Acid	PM02A	E4
				b−Hydroxybutyric Acid	PM02A	E8
				L−Pyroglutamic Acid	PM02A	H3
				Hydroxy−L−Proline	PM02A	G8
				L−Valine	PM02A	H4
				DL−Octopamine	PM02A	H7
				y−Aminobutyric Acid	PM02A	D10
				Oxalic Acid	PM02A	F4
				L−Alaninamide	PM02A	G2
				N−Acetyl−D−Glucosaminitol	PM02A	D9
				Sorbic Acid	PM02A	F9
				L−Histidine	PM02A	G6
				L−Arabitol	PM02A	B7
