# Supplementary material for: Biochemical and phenotypic characterisation of the Mycobacterium smegmatis transporter UspABC
Source: Cell Surf. 2021 Apr 24;7:100052. doi: 10.1016/j.tcsw.2021.100052 (PMC8281650; doi:10.1016/j.tcsw.2021.100052)
Supplement: Supplementary data 5 [file mmc5.xlsx]

## Sheet: All proteins 
Gene name	Product	Protein Name	Main Protein ID	Locus	Functional Category	Mol. weight [kDa]	Unique peptides	Unique sequence coverage [%]	Q-value	Score	LFQ intensity MSMEG4468 KO_Cytosolic 1	LFQ intensity MSMEG4468 KO_Cytosolic 2	LFQ intensity MSMEG4468 KO_Cytosolic 3	LFQ intensity MSMEG4466-68 KO_Cytosolic 1	LFQ intensity MSMEG4466-68 KO_Cytosolic 2	LFQ intensity MSMEG4466-68 KO_Cytosolic 3	LFQ intensity MSMEG WT Control_Cytosolic 1	LFQ intensity MSMEG WT Control_Cytosolic 2	LFQ intensity MSMEG WT Control_Cytosolic 3	MSMEG_4468 KO: -Log(P-value)	MSMEG_4468 KO: Difference	MSMEG_4466-68 KO: -Log(P-value)	MSMEG_4466-68 KO: Difference
dnaN	DNA polymerase III, beta subunit	Beta sliding clamp (Beta clamp) (Sliding clamp) (Beta-clamp processivity factor) (DNA polymerase III beta sliding clamp subunit) (DNA polymerase III subunit beta)	A0QND6	MSMEG_0001	Information pathways	41.324	30	81.1	0	323.31	30.3019	30.3166	30.2407	30.2159	30.0285	29.9818	30.415	30.1634	30.087	0.251786	0.0646038	0.527034	-0.146362
MSMEG_0002	6-phosphogluconate dehydrogenase, decarboxylating	6-phosphogluconate dehydrogenase, decarboxylating (EC 1.1.1.44)	A0QND7	MSMEG_0002	Intermediary metabolism and respiration	31.536	12	60.3	0	275.72	27.7117	27.7118	28.0522	27.712	27.7475	27.819	27.6598	27.9349	27.8968	0.012175	-0.00525093	0.317258	-0.0710131
gyrB	DNA gyrase, B subunit	DNA gyrase subunit B (EC 5.6.2.2)	A0QNE0	MSMEG_0005	Information pathways	74.511	43	65.5	0	323.31	28.4543	28.719	28.3572	28.3419	28.2094	28.2792	28.1517	28.7828	28.5595	0.0189448	0.0121911	0.514004	-0.221157
MSMEG_0024	peptidyl-prolyl cis-trans isomerase B	Peptidyl-prolyl cis-trans isomerase (PPIase) (EC 5.2.1.8)	A0QNF6	MSMEG_0024	Information pathways	18.726	14	92.6	0	323.31	29.4102	29.7943	30.2014	29.2587	29.69	30.0068	29.5856	29.554	29.985	0.128797	0.0937716	0.0770836	-0.056359
MSMEG_0029	anthranilate synthase component 2	Anthranilate synthase component 2 (EC 4.1.3.27)	A0QNG0	MSMEG_0029	Intermediary metabolism and respiration	23.578	8	62.1	0	237.87	25.7516	25.9417	25.9526	25.4737	25.5947	25.7363	25.1675	25.5744	25.9786	0.563376	0.308451	0.0387467	0.0280895
pknA	serine/threonine protein kinase PknA	Non-specific serine/threonine protein kinase (EC 2.7.11.1)	A0QNG2	MSMEG_0030	Regulatory proteins	44.616	17	54.4	0	125.3	22.2847	23.8779	22.055	21.9653	20.6801	22.5083	22.2784	22.6741	21.771	0.324729	0.498013	0.36285	-0.523222
MSMEG_0035	FHA domain protein	FHA domain protein	A0QNG7	MSMEG_0035	Unassigned	52.025	11	36.8	0	138.69	24.5505	25.0579	24.0817	24.1871	24.4574	24.7918	23.6588	24.1427	25.1587	0.176067	0.243291	0.121921	0.158709
MSMEG_0044	hypothetical protein	Putative ESX-1 scaffolding and assembly protein SaeA	A0QNH4	MSMEG_0044	Conserved hypotheticals	74.977	9	20.2	0	56.677	22.5108	23.0057	22.7913	22.7818	22.5043	22.1181	23.5527	22.3884	22.2216	0.0370654	0.0483888	0.212934	-0.252812
MSMEG_0048	pyridoxamine 5'-phosphate oxidase family protein	Pyridoxamine 5'-phosphate oxidase family protein	A0QNH8	MSMEG_0048	Intermediary metabolism and respiration	18.885	5	47.3	0	79.625	25.4307	25.3564	25.5695	25.848	25.3527	25.5063	26.006	25.6288	25.7982	1.33557	-0.358799	0.592479	-0.242011
MSMEG_0052	conserved hypothetical protein	Uncharacterized protein	A0QNI2	MSMEG_0052	Conserved hypotheticals	27.243	5	29.3	0	31.595	22.9062	22.9226	22.6136	23.1587	23.0081	23.1236	22.9735	22.3232	23.2636	0.0454582	-0.0393098	0.360199	0.243395
espG1	ESX-1 secretion-associated protein espG1	ESX-1 secretion-associated protein EspG1	A0QNI7	MSMEG_0057	Conserved hypotheticals	30.581	7	36.9	0	84.855	22.6788	22.8602	22.8495	22.2798	22.4451	23.6121	21.4985	22.7663	22.2242	0.785378	0.633141	0.480007	0.615943
MSMEG_0067	conserved hypothetical protein	CbiA domain-containing protein	A0QNJ7	MSMEG_0067	Conserved hypotheticals	50.938	22	66.5	0	199.09	24.1469	25.2671	23.7436	25.1486	24.9129	25.21	24.8935	24.6868	24.924	0.413338	-0.448893	1.0238	0.255749
MSMEG_0071	conserved hypothetical protein	Uncharacterized protein	A0QNK1	MSMEG_0071	Conserved hypotheticals	78.244	18	38.3	0	105.17	24.647	24.3869	24.704	25.1048	24.8697	24.8239	25.2054	24.8132	25.1735	1.41776	-0.484728	0.357366	-0.131234
MSMEG_0076	antigen MTB48	Antigen MTB48	A0QNK4	MSMEG_0076	Cell wall and cell processes	52.119	11	23.3	0	85.364	24.1039	24.0044	24.4612	24.0935	24.512	24.3769	23.0783	24.4777	24.6336	0.0875789	0.12664	0.199646	0.264257
MSMEG_0084	phosphocarrier protein hpr	Phosphocarrier protein hpr	A0QNL2	MSMEG_0084	Lipid metabolism	8.3875	3	47.1	0	96.761	24.9895	24.7377	22.0041	22.1965	24.8606	24.9936	24.9238	24.9849	25.3791	0.541746	-1.1855	0.51301	-1.07905
ptsI	phosphoenolpyruvate-protein phosphotransferase	Phosphoenolpyruvate-protein phosphotransferase (EC 2.7.3.9) (Phosphotransferase system, enzyme I)	A0QNL6	MSMEG_0088	Intermediary metabolism and respiration	55.471	24	59.9	0	323.31	25.2102	24.954	24.7068	25.269	25.2294	25.5642	25.5179	25.6726	25.7341	1.90065	-0.684519	1.09262	-0.287354
MSMEG_0093	methyltransferase	Putative S-adenosyl-L-methionine-dependent methyltransferase MSMEG_0093 (EC 2.1.1.-)	A0QNM1	MSMEG_0093	Unassigned	34.832	9	44.2	0	108.34	25.9685	26.1994	26.2971	25.8071	25.9733	25.948	25.2441	25.7922	26.0515	0.827442	0.459091	0.366513	0.213587
MSMEG_0095	methyltransferase	Putative S-adenosyl-L-methionine-dependent methyltransferase MSMEG_0095/MSMEI_0092 (EC 2.1.1.-)	A0QNM2	MSMEG_0095	Unassigned	34.556	21	69.5	0	323.31	27.341	27.6885	27.7815	27.3184	27.581	27.5319	27.3576	27.4182	27.5444	0.492156	0.163595	0.140385	0.0370166
MSMEG_0096	peroxisomal hydratase-dehydrogenase-epimerase	Peroxisomal hydratase-dehydrogenase-epimerase (EC 1.1.1.-) (EC 4.2.1.-)	A0QNM4	MSMEG_0096	Intermediary metabolism and respiration	29.985	12	67.6	0	124.82	21.0174	25.0972	24.8752	22.5956	22.0255	24.3979	23.44	24.8705	24.524	0.166417	-0.6149	0.694004	-1.27181
MSMEG_0097	oxidoreductase, zinc-binding dehydrogenase family protein	Oxidoreductase, zinc-binding dehydrogenase family protein	A0QNM5	MSMEG_0097	Intermediary metabolism and respiration	32.573	13	52.3	0	214.44	25.3274	25.6222	25.6383	25.6132	25.3906	24.844	25.1447	25.1674	25.4309	0.965857	0.281649	0.048643	0.0349439
MSMEG_0102	putative acyl-CoA dehydrogenase	Putative acyl-CoA dehydrogenase	A0QNN0	MSMEG_0102	Intermediary metabolism and respiration	45.415	29	66.7	0	323.31	28.6159	28.5819	28.6734	28.5677	28.6541	28.5187	28.6852	28.7826	28.648	0.780182	-0.081529	1.04295	-0.12511
MSMEG_0108	acyl-CoA dehydrogenase	Acyl-CoA dehydrogenase (EC 1.3.99.-)	A0QNN6	MSMEG_0108	Intermediary metabolism and respiration	40.48	18	66.2	0	322.31	26.7309	26.663	26.5008	26.9103	26.5474	26.4513	26.9524	26.7376	26.6277	0.529392	-0.140977	0.331715	-0.136218
MSMEG_0120	probable transcriptional regulatory protein	Probable transcriptional regulatory protein	A0QNP8	MSMEG_0120	Information pathways	24.759	22	79.9	0	276.77	25.8764	25.9627	25.9204	25.6955	25.3945	25.6239	25.8138	25.6667	25.3955	1.10765	0.294462	0.130287	-0.05406
MSMEG_0127	oxidoreductase, zinc-binding dehydrogenase family protein	Oxidoreductase, zinc-binding dehydrogenase family protein	A0QNQ5	MSMEG_0127	Intermediary metabolism and respiration	37.357	17	63.9	0	323.31	25.8732	25.487	25.7744	25.7877	25.8991	25.9272	25.6773	25.7919	26.0764	0.341869	-0.13698	0.0629399	0.0228278
MSMEG_0128	thioesterase superfamily protein	Thioesterase superfamily protein	A0QNQ6	MSMEG_0128	Lipid metabolism	16.61	6	50.3	0	15.234	23.1642	22.5107	22.3604	24.2384	22.9117	24.5828	22.1475	21.5917	22.9405	0.415641	0.451868	1.23155	1.68442
MSMEG_0129	cyclase/dehydrase family protein	Cyclase/dehydrase family protein	A0QNQ7	MSMEG_0129	Intermediary metabolism and respiration	16.033	3	13.2	0	41.254	23.932	24.6487	24.7112	23.4569	23.7816	23.8345	24.3155	23.7097	24.6061	0.238506	0.220216	0.832826	-0.519417
MSMEG_0131	AMP-binding enzyme, putative	AMP-binding enzyme, putative	A0QNQ9	MSMEG_0131	Information pathways	58.443	8	18.4	0	85.258	24.4854	24.1471	24.145	24.7969	24.2871	24.2323	24.9788	24.3487	24.4561	0.676785	-0.335407	0.230555	-0.155807
MSMEG_0146	mosc domain protein	Mosc domain protein	A0QNS4	MSMEG_0146	Unassigned	29.787	11	59.6	0	84.487	24.8633	24.6279	25.1133	24.9194	25.1	25.4353	24.6422	25.0333	25.3259	0.21148	-0.132317	0.238819	0.151061
MSMEG_0155	transcriptional regulator	Transcriptional regulator	A0QNT3	MSMEG_0155	Information pathways	16.93	3	29.5	0	10.19	23.4043	21.8407	21.8302	23.5513	22.5763	23.9277	22.6567	21.3574	22.318	0.140693	0.247683	1.04107	1.2411
MSMEG_0158	formyl-coenzyme A transferase	Formyl-CoA:oxalate CoA-transferase (FCOCT) (EC 2.8.3.16) (Formyl-coenzyme A transferase) (Formyl-CoA transferase)	A0QNT6	MSMEG_0158	Lipid metabolism	46.087	29	64.5	0	315.27	26.4305	26.4377	26.3676	26.796	26.4976	26.4788	26.7099	26.6244	26.4575	1.12634	-0.185315	0.0169572	-0.00647163
MSMEG_0166	GntR-family protein transcriptional regulator	GntR-family protein transcriptional regulator	A0QNU4	MSMEG_0166	Information pathways	27.054	10	56.2	0	48.648	24.5406	24.6244	24.6261	24.4234	24.6247	24.8027	24.5171	24.6234	24.7629	0.186714	-0.0374279	0.0459798	-0.0175648
MSMEG_0215	YhhW family protein	YhhW family protein	A0QNZ2	MSMEG_0215	Unassigned	25.529	7	42	0	22.015	23.668	23.6788	23.2192	23.4982	23.0182	23.3498	22.9248	22.4954	23.3586	0.956375	0.595706	0.560793	0.362411
MSMEG_0216	3-hydroxyacyl-CoA dehydrogenase	3-hydroxyacyl-CoA dehydrogenase	A0QNZ3	MSMEG_0216	Intermediary metabolism and respiration	27.026	23	96.6	0	323.31	31.0924	31.2115	31.0693	30.9839	31.0547	31.0377	31.1444	30.9151	30.9813	0.612935	0.110802	0.0573726	0.0118491
MSMEG_0219	RNA polymerase sigma-70 factor, family protein	RNA polymerase sigma factor	A0QNZ6	MSMEG_0219	Information pathways	37.811	6	32.6	0	55.778	23.0048	22.4951	22.5808	21.7258	23.7913	22.5133	22.5396	23.5808	21.2951	0.118926	0.221734	0.0810065	0.20499
MSMEG_0220	monoglyceride lipase	Monoacylglycerol lipase (MGL) (EC 3.1.1.23)	A0QNZ7	MSMEG_0220	Intermediary metabolism and respiration	29.882	15	71.4	0	169.97	24.7308	23.0756	23.4911	24.2544	23.2254	25.0653	23.8053	24.2931	24.068	0.218218	-0.289649	0.0809502	0.126228
MSMEG_0224	O-methyltransferase MdmC	O-methyltransferase MdmC (EC 2.1.1.-)	A0QP01	MSMEG_0224	Intermediary metabolism and respiration	23.136	12	70.2	0	186.39	26.1652	25.9673	26.1073	26.1459	26.0224	26.0129	26.1795	25.9724	26.0559	0.0431843	0.0106487	0.0409077	-0.00887934
ilvD	dihydroxy-acid dehydratase	Dihydroxy-acid dehydratase (DAD) (EC 4.2.1.9)	A0QP06	MSMEG_0229	Intermediary metabolism and respiration	59.949	47	92.8	0	323.31	31.0068	30.8914	31.0852	30.908	30.9784	30.8731	31.2036	31.0642	31.0252	0.590117	-0.103205	1.33404	-0.177841
MSMEG_0233	lipoprotein Lpps	Lipoprotein Lpps	A0QP10	MSMEG_0233	Cell wall and cell processes	37.233	18	54.9	0	323.31	28.2868	28.2992	28.4307	28.1399	28.171	28.1576	28.6275	28.0782	28.2601	0.0341198	0.0169582	0.439485	-0.165765
MSMEG_0234	metallopeptidase	Metallopeptidase	A0QP11	MSMEG_0234	Intermediary metabolism and respiration	74.129	65	81.7	0	323.31	32.7833	32.7959	32.7558	32.7665	32.7615	32.7002	32.9126	32.8428	32.822	1.26997	-0.0807851	1.54536	-0.116395
MSMEG_0238	O-acetylhomoserine/O-acetylserine sulfhydrylase	O-acetylhomoserine/O-acetylserine sulfhydrylase	A0QP15	MSMEG_0238	Intermediary metabolism and respiration	17.43	16	81.4	0	227.72	26.8867	26.9767	26.9224	26.906	26.5629	26.6549	27.1512	26.6757	26.6246	0.261766	0.111415	0.216219	-0.109272
MSMEG_0239	O-acetylhomoserine/O-acetylserine sulfhydrylase	O-acetylhomoserine/O-acetylserine sulfhydrylase	A0QP16	MSMEG_0239	Intermediary metabolism and respiration	45.383	29	77.3	0	323.31	28.9099	28.6611	28.7014	29.0772	28.7215	28.7758	29.3237	28.9315	28.9041	0.883197	-0.295633	0.484699	-0.194954
MSMEG_0243	conserved hypothetical protein	MHB domain-containing protein	A0QP20	MSMEG_0243	Conserved hypotheticals	11.67	5	22.4	0	43.862	24.4742	24.8973	24.5936	24.7678	24.4088	24.7333	24.7022	25.0049	24.7973	0.510094	-0.179797	0.612895	-0.198172
MSMEG_0250	membrane protein, MmpL family protein	Membrane protein, MmpL family protein	A0QP27	MSMEG_0250	Cell wall and cell processes	109.4	50	50	0	323.31	21.9852	21.7877	22.7715	22.6007	21.4906	23.1143	23.0345	22.4771	22.5131	0.635025	-0.493444	0.206232	-0.273073
trmB	tRNA (guanine-N(7)-)-methyltransferase	tRNA (guanine-N(7)-)-methyltransferase (EC 2.1.1.33) (tRNA (guanine(46)-N(7))-methyltransferase) (tRNA(m7G46)-methyltransferase)	A0QP29	MSMEG_0252	Information pathways	26.532	17	79.6	0	274.05	26.7061	26.8322	26.9362	26.6784	26.6796	26.7457	26.7246	26.8688	26.6396	0.354996	0.0805003	0.240869	-0.0430622
MSMEG_0255	phosphoenolpyruvate carboxykinase	Phosphoenolpyruvate carboxykinase [GTP] (PEP carboxykinase) (PEPCK) (EC 4.1.1.32)	A0QP32	MSMEG_0255	Intermediary metabolism and respiration	67.296	50	82.9	0	323.31	30.7443	30.5949	30.7986	30.8764	30.7184	30.7486	30.987	30.8793	30.8353	1.16623	-0.187927	0.837235	-0.119365
MSMEG_0261	p40 protein	p40 protein	A0QP38	MSMEG_0261	Unassigned	35.043	10	45.5	0	63.466	25.605	25.9321	25.4908	25.635	25.6058	25.3838	25.9835	25.6735	25.4816	0.0651431	-0.036878	0.442194	-0.171328
MSMEG_0269	3-oxoacyl-[acyl-carrier-protein] reductase	3-oxoacyl-[acyl-carrier-protein] reductase (EC 1.1.1.100)	A0QP46	MSMEG_0269	Lipid metabolism	26.785	7	38.6	0	110.79	25.0953	24.7241	24.7648	24.8993	24.6934	24.919	24.4911	25.3289	24.8878	0.0526975	-0.041186	0.0922865	-0.0653496
MSMEG_0270	aminoglycoside phosphotransferase	Aminoglycoside phosphotransferase	A0QP47	MSMEG_0270	Intermediary metabolism and respiration	37.634	18	79.9	0	200.59	25.5985	25.7537	25.5887	25.4759	25.2664	25.4473	24.0144	25.5989	25.7263	0.409719	0.533722	0.196291	0.283269
MSMEG_0284	ribosyldihydronicotinamide dehydrogenase (quinone)	Ribosyldihydronicotinamide dehydrogenase (Quinone) (EC 1.10.99.2)	A0QP61	MSMEG_0284	Intermediary metabolism and respiration	29.176	6	39	0	36.008	24.3149	24.4427	24.396	24.0678	24.5321	24.4551	23.0814	24.5519	24.5966	0.243596	0.307931	0.205067	0.275023
MSMEG_0301	oxidoreductase, FAD-binding	Oxidoreductase, FAD-binding	A0QP78	MSMEG_0301	Intermediary metabolism and respiration	47.138	6	26.2	0	93.107	23.7066	23.9131	23.4784	23.9772	23.9021	24.1378	24.177	24.185	23.7223	0.764616	-0.32873	0.0456555	-0.0224323
eda	2-dehydro-3-deoxyphosphogluconate aldolase/4-hydroxy-2-oxoglutarate aldolase	2-dehydro-3-deoxy-phosphogluconate aldolase (EC 4.1.2.14)	A0QP88	MSMEG_0312	Intermediary metabolism and respiration	21.495	7	59.3	0	22.126	25.0203	24.6828	24.9459	24.9784	24.9672	25.1151	24.828	24.9599	24.8813	0.0205316	-0.00673612	1.00288	0.1305
edd	phosphogluconate dehydratase	Phosphogluconate dehydratase (EC 4.2.1.12)	A0QP89	MSMEG_0313	Intermediary metabolism and respiration	63.314	30	60.6	0	192.3	25.9886	25.904	25.6777	26.0864	25.9046	25.8903	26.6047	26.0688	26.3248	1.23867	-0.475977	1.04654	-0.372333
zwf	glucose-6-phosphate 1-dehydrogenase	Glucose-6-phosphate 1-dehydrogenase (G6PD) (EC 1.1.1.49)	A0QP90	MSMEG_0314	Intermediary metabolism and respiration	54.621	32	75.4	0	323.31	27.5362	27.7381	27.4071	27.6291	27.4557	27.6821	27.9724	27.6377	27.714	0.698669	-0.214212	0.692271	-0.185733
MSMEG_0361	Glycosyl hydrolase family protein 3	Glycosyl hydrolase family protein 3	A0QPD6	MSMEG_0361	Cell wall and cell processes	39.155	13	64.1	0	203.12	25.0289	25.4742	25.0596	25.2332	24.8193	25.3766	24.8217	25.0641	25.4917	0.0905411	0.0617555	0.0222996	0.017196
MSMEG_0363	TetR-family protein regulatory protein	TetR-family protein regulatory protein	A0QPD8	MSMEG_0363	Regulatory proteins	23.106	7	44.8	0	56.939	22.0084	23.0231	21.7902	24.0762	24.614	22.7719	22.8042	21.9508	23.3704	0.317267	-0.434594	0.745185	1.11219
MSMEG_0366	hypothetical protein	Uncharacterized protein	A0QPE1	MSMEG_0366	Conserved hypotheticals	18.588	7	73.7	0	37.786	22.8078	22.3132	23.5382	22.5971	25.1653	22.9592	25.5837	24.9337	25.2953	2.39094	-2.38447	0.964159	-1.69702
MSMEG_0368	hypothetical protein	Uncharacterized protein	A0QPE3	MSMEG_0368	Conserved hypotheticals	53.711	20	49.4	0	203.52	24.3798	25.5405	23.6662	23.0078	22.3772	23.4835	23.467	24.169	22.4059	0.721733	1.18154	0.257469	-0.391164
MSMEG_0369	hypothetical protein	Uncharacterized protein	A0QPE4	MSMEG_0369	Conserved hypotheticals	27.673	16	80.4	0	159.97	25.8607	25.7282	25.3062	25.0934	25.4395	25.6109	25.0054	25.6621	25.4046	0.467689	0.274344	0.0329783	0.0238622
MSMEG_0370	conserved hypothetical protein	Uncharacterized protein	A0QPE5	MSMEG_0370	Conserved hypotheticals	124.47	51	56.2	0	323.31	27.9199	27.9402	27.8782	27.8519	27.8791	27.8094	27.8109	28.162	27.9258	0.195793	-0.0534922	0.494675	-0.119441
MSMEG_0371	MaoC like domain protein	MaoC like domain protein	A0QPE6	MSMEG_0371	Unassigned	30.825	17	60.4	0	323.31	26.2095	26.3635	25.805	26.0521	25.9271	26.2639	26.1021	26.1027	26.1018	0.0489665	0.0237783	0.0756889	-0.0211678
MSMEG_0372	oxidoreductase, short chain dehydrogenase/reductase family protein	Oxidoreductase, short chain dehydrogenase/reductase family protein	A0QPE7	MSMEG_0372	Intermediary metabolism and respiration	46.498	49	97.6	0	323.31	29.9296	29.8648	29.892	29.7095	30.1161	29.9905	30.2588	29.5647	29.6851	0.0988212	0.0592454	0.156218	0.10247
MSMEG_0373	3-ketoacyl-CoA thiolase	3-ketoacyl-CoA thiolase (EC 2.3.1.16)	A0QPE8	MSMEG_0373	Lipid metabolism	45.233	32	81.7	0	323.31	26.1603	25.9828	26.0212	25.9652	25.5296	26.8583	26.6688	26.2454	25.4991	0.0850062	-0.0830307	0.0127758	-0.020085
rfbA	glucose-1-phosphate thymidylyltransferase	Glucose-1-phosphate thymidylyltransferase (EC 2.7.7.24) (dTDP-glucose pyrophosphorylase) (dTDP-glucose synthase)	A0QPF9	MSMEG_0384	Intermediary metabolism and respiration	31.353	8	37.5	0	26.856	23.2169	22.8675	23.4617	23.5907	22.8628	22.96	22.7447	22.4131	23.1699	0.659877	0.406124	0.4999	0.361915
MSMEG_0386	NAD dependent epimerase/dehydratase family protein	NAD dependent epimerase/dehydratase family protein	A0QPG1	MSMEG_0386	Intermediary metabolism and respiration	41.085	16	65.5	0	323.31	28.3939	28.3371	28.3215	28.3413	28.2289	28.1824	28.7041	28.4829	28.5343	1.46982	-0.222956	1.77349	-0.322936
MSMEG_0387	Rmt2 protein	Rmt2 protein	A0QPG2,Q2YHI2	MSMEG_0387	Unassigned	28.048	11	56.6	0	143.93	22.1633	22.3174	24.1181	23.3795	24.3971	23.7469	22.2523	24.298	22.6938	0.0864156	-0.215095	0.478805	0.759827
tylF	Macrocin-O-methyltransferase	Macrocin-O-methyltransferase (EC 2.1.1.101)	A0QPG3	MSMEG_0388	Intermediary metabolism and respiration	26.99	23	79.6	0	323.31	25.3508	26.0978	25.6058	25.5479	25.097	26.1277	24.6663	25.2018	25.3118	0.98855	0.624805	0.671415	0.530892
MSMEG_0400	peptide synthetase	Mycobactin synthetase protein B (Phenyloxazoline synthase MbtB)	A0QPH5	MSMEG_0400	Intermediary metabolism and respiration	261.02	98	54.1	0	323.31	29.8702	29.7088	29.5935	29.9492	29.887	29.9271	30.0165	29.9198	29.8279	0.951936	-0.197238	0.0019233	-0.000338236
MSMEG_0401	putative non-ribosomal peptide synthase	Putative non-ribosomal peptide synthase	A0QPH6	MSMEG_0401	Information pathways	108.31	41	58	0	323.31	28.343	28.2866	28.2468	28.3887	28.3207	28.2475	28.2699	28.4893	28.3125	0.375683	-0.0651544	0.186086	-0.0382983
MSMEG_0409	Condensation domain protein	Condensation domain protein	A0QPI4	MSMEG_0409	Unassigned	51.736	16	57.3	0	187.14	26.9848	26.7402	26.8729	26.4714	26.8431	26.7073	27.2675	27.0315	27.0329	1.08931	-0.244647	1.5074	-0.436669
MSMEG_0415	NADH-fmn oxidoreductase	NADH-fmn oxidoreductase	A0QPJ0	MSMEG_0415	Intermediary metabolism and respiration	16.892	7	51.6	0	84.271	25.0157	25.5913	25.733	24.7905	25.5529	25.2737	23.9642	25.3871	25.8542	0.245375	0.378193	0.0792846	0.137239
MSMEG_0422	transferase	Transferase	A0QPJ7	MSMEG_0422	Unassigned	26.693	14	91.4	0	202.42	25.9472	25.4155	25.883	26.3615	26.1934	25.9104	26.181	26.0687	26.0335	0.932679	-0.345833	0.164461	0.0607007
MSMEG_0435	allophanate hydrolase subunit 2	Allophanate hydrolase subunit 2	A0QPL0	MSMEG_0435	Intermediary metabolism and respiration	31.247	5	20.7	0	29.034	24.742	23.199	25.0007	24.7895	24.8451	24.9173	22.681	24.5482	22.341	0.562264	1.12381	1.13654	1.66057
MSMEG_0445	amidohydrolase family protein	Amidohydrolase family protein	A0QPM0	MSMEG_0445	Intermediary metabolism and respiration	58.294	21	66.1	0	155.41	26.4306	26.2838	26.5	26.3422	26.2711	26.2058	26.7871	26.4047	26.1396	0.0686973	-0.0390193	0.372461	-0.170713
MSMEG_0457	DNA topoisomerase IV subunit B	Topoisomerase subunit TopoN (EC 5.6.2.2) (DNA gyrase subunit B-like protein MSMEG_0457/MSMEI_0444)	A0QPN2	MSMEG_0457	Information pathways	74.444	21	34.7	0	134.48	25.3615	25.8946	25.2725	25.7306	25.0526	25.5875	25.3346	25.3077	25.3888	0.352087	0.165805	0.211301	0.113194
MSMEG_0464	phosphomethylpyrimidine kinase	Hydroxymethylpyrimidine kinase (EC 2.7.1.49) (EC 2.7.4.7) (Hydroxymethylpyrimidine phosphate kinase) (Hydroxymethylpyrimidine/phosphomethylpyrimidine kinase)	A0QPP0	MSMEG_0464	Intermediary metabolism and respiration	27.975	19	90.7	0	275.76	24.9148	26.1965	26.3813	22.429	25.65	26.5622	25.8409	25.8682	26.5111	0.180766	-0.242503	0.396194	-1.19299
MSMEG_0502	glucosidase	Glucosidase	A0QPS6	MSMEG_0502	Intermediary metabolism and respiration	49.735	15	44.5	0	244.71	26.4876	26.394	26.5699	26.2027	26.1209	25.9891	26.2042	26.9241	26.3171	0.00288043	0.00202052	0.747104	-0.377573
MSMEG_0965	porin	Porin MspA	A0QR29	MSMEG_0965	Cell wall and cell processes	22.118	4	22.7	0	150.49	25.0816	24.882	24.9805	25.2108	25.0021	25.1663	24.2032	24.6833	21.9592	0.745152	1.36613	0.83233	1.51114
MSMEG_0531	putative acyl-CoA dehydrogenase	Putative acyl-CoA dehydrogenase	A0QPV4	MSMEG_0531	Intermediary metabolism and respiration	43.892	24	63	0	323.31	29.2185	29.0705	29.0785	29.2437	29.0197	29.0187	29.4053	29.4151	29.1477	0.937502	-0.200196	0.927911	-0.228668
MSMEG_0535	GntR-family protein transcriptional regulator	GntR-family protein transcriptional regulator	A0QPV8	MSMEG_0535	Information pathways	23.531	3	16	0	40.029	23.5371	23.2605	23.4881	23.3499	23.2489	23.632	23.3676	23.6218	23.3502	0.0503384	-0.0179291	0.089279	-0.0362396
MSMEG_0536	intracellular protease, PfpI family protein	Intracellular protease, PfpI family protein	A0QPV9	MSMEG_0536	Virulence, detoxification and adaptation	20.037	5	31.4	0	39.194	23.1983	23.4401	23.4092	23.2522	23.5614	23.5442	22.3664	23.1383	23.3471	0.576847	0.398643	0.730812	0.502012
MSMEG_0539	transcriptional regulator, Crp/Fnr family protein	Transcriptional regulator, Crp/Fnr family protein	A0QPW2	MSMEG_0539	Information pathways	24.858	11	68.3	0	114.48	25.5268	25.4203	25.5734	25.6251	24.9271	25.2681	26.1071	25.6931	25.8179	1.31097	-0.365864	1.19423	-0.599271
MSMEG_0559	conserved domain protein	Conserved domain protein	A0QPY2	MSMEG_0559	Conserved hypotheticals	7.1048	5	80.6	0	35.187	26.0592	26.3505	26.1494	26.622	26.3209	26.2568	27.4256	25.7432	26.473	0.295804	-0.360893	0.106327	-0.147358
MSMEG_0580	conserved hypothetical protein	Uncharacterized protein	A0QQ02	MSMEG_0580	Conserved hypotheticals	28.622	11	78	0	294.93	26.7524	26.3835	26.4201	26.5581	26.5845	26.699	26.9664	26.5963	26.6439	0.585999	-0.216886	0.417948	-0.121717
gabT	4-aminobutyrate transaminase	4-aminobutyrate transaminase (EC 2.6.1.19)	A0QQ04	MSMEG_0581	Intermediary metabolism and respiration	46.489	21	60	0	323.31	28.0653	27.916	27.8797	27.516	27.8576	27.6247	27.9397	27.7748	27.8638	0.564475	0.0942211	0.801737	-0.19334
MSMEG_0582	succinic semialdehyde dehydrogenase	Succinic semialdehyde dehydrogenase	A0QQ05	MSMEG_0582	Intermediary metabolism and respiration	49.982	18	51.9	0	156.55	25.0746	24.8448	25.2117	24.7784	24.905	24.6589	25.5653	24.757	24.9393	0.0562156	-0.0434888	0.52932	-0.306431
MSMEG_0586	stas domain, putative	Stas domain, putative	A0QQ09	MSMEG_0586	Unassigned	13.638	3	17.8	0.0071505	2.6491	23.0965	23.4224	22.4165	21.8083	24.0253	23.1773	22.201	22.6853	22.9454	0.427243	0.367924	0.225425	0.393099
MSMEG_0603	putative acyl-CoA dehydrogenase	Putative acyl-CoA dehydrogenase	A0QQ26	MSMEG_0603	Intermediary metabolism and respiration	78.753	20	35.6	0	164.6	25.8856	25.7496	25.5755	25.9503	25.8541	25.7632	26.2512	26.0685	25.8607	1.05359	-0.323228	0.750139	-0.204273
MSMEG_0608	glyoxalase family protein	Glyoxalase family protein	A0QQ30	MSMEG_0608	Virulence, detoxification and adaptation	21.695	4	45.7	0	38.389	24.941	24.6851	24.9177	24.4663	24.9142	24.4751	24.589	24.6342	24.3365	1.24698	0.327994	0.220301	0.0985966
MSMEG_0614	methyltransferase	Putative S-adenosyl-L-methionine-dependent methyltransferase MSMEG_0614/MSMEI_0598 (EC 2.1.1.-)	A0QQ37	MSMEG_0614	Unassigned	32.602	8	35.7	0	46.062	25.1558	25.7268	25.2221	25.197	24.9161	25.5008	25.7466	25.4573	25.15	0.121581	-0.083046	0.438577	-0.24667
MSMEG_0628	amidohydrolase family protein	Amidohydrolase family protein	A0QQ51	MSMEG_0628	Intermediary metabolism and respiration	33.427	16	73.9	0	141.55	26.5461	26.7566	26.8221	26.4831	26.6486	26.5447	26.8886	26.4208	26.737	0.0561232	0.0261656	0.350885	-0.123354
MSMEG_0629	trans-aconitate 2-methyltransferase	Trans-aconitate 2-methyltransferase (EC 2.1.1.144)	A0QQ52	MSMEG_0629	Intermediary metabolism and respiration	28.504	11	58.3	0	63.531	25.8612	26.0908	26.1146	26.0325	25.7015	26.041	26.1559	25.7615	26.008	0.122393	0.0470905	0.113346	-0.0501149
MSMEG_0636	conserved hypothetical protein	SnoaL-like domain-containing protein	A0QQ58	MSMEG_0636	Conserved hypotheticals	18.485	12	88.2	0	178.17	27.629	27.4968	27.6468	27.4425	27.7254	27.6643	27.8719	27.4915	27.9136	0.5186	-0.168169	0.392538	-0.148286
MSMEG_0637	iron-sulfur binding oxidoreductase	Iron-sulfur binding oxidoreductase	A0QQ59	MSMEG_0637	Intermediary metabolism and respiration	55.779	25	63.4	0	233.34	26.9851	27.2876	26.8903	26.8169	26.9533	27.0971	26.4371	26.5783	26.9032	1.06676	0.414802	0.923575	0.316206
MSMEG_0639	oligopeptide transport ATP-binding protein AppF	Oligopeptide transport ATP-binding protein AppF	A0QQ61	MSMEG_0639	Cell wall and cell processes	36.981	21	65.5	0	174.77	25.7537	26.2112	26.1	26.4341	26.2618	26.6326	26.0197	26.2054	26.1646	0.294879	-0.10829	1.21474	0.312906
MSMEG_0640	oligopeptide transport ATP-binding protein OppD	Oligopeptide transport ATP-binding protein OppD	A0QQ62	MSMEG_0640	Cell wall and cell processes	36.058	19	59.8	0	242.69	26.0311	26.029	26.0777	26.1282	26.0687	26.3766	25.8814	25.9622	26.381	0.0646889	-0.0289288	0.254836	0.116294
MSMEG_0641	binding-protein-dependent transport systems inner membrane component	Binding-protein-dependent transport systems inner membrane component	A0QQ63	MSMEG_0641	Cell wall and cell processes	35.11	6	18.8	0	147.4	22.1967	23.8389	21.5818	22.3933	22.4101	21.8597	23.0971	23.489	23.8589	0.594657	-0.942528	1.9418	-1.26063
MSMEG_0643	extracellular solute-binding protein, family protein 5, putative	Extracellular solute-binding protein, family protein 5, putative	A0QQ65	MSMEG_0643	Cell wall and cell processes	60.56	53	62.8	0	323.31	27.3058	27.7268	28.0884	27.8227	28.2164	28.4626	27.7394	27.8754	28.0259	0.290989	-0.173218	0.634437	0.286964
MSMEG_0645	putative beta-1,3-glucanase	Putative beta-1,3-glucanase	A0QQ67	MSMEG_0645	Intermediary metabolism and respiration	30.651	12	55.4	0	205.15	23.6367	24.9996	23.9062	24.2476	24.6575	24.6025	24.4841	22.5737	24.6323	0.133659	0.284095	0.376403	0.605792
MSMEG_0670	FAD dependent oxidoreductase	FAD dependent oxidoreductase	A0QQ90	MSMEG_0670	Intermediary metabolism and respiration	32.978	12	61.7	0	37.159	23.7937	23.3347	23.7732	23.7047	23.7051	23.6202	23.2555	23.5914	23.421	0.520275	0.211271	1.18269	0.254071
dcd	deoxycytidine triphosphate deaminase	dCTP deaminase, dUMP-forming (EC 3.5.4.30) (Bifunctional dCTP deaminase:dUTPase) (DCD-DUT)	A0QQ98	MSMEG_0678	Intermediary metabolism and respiration	20.638	5	32.3	0	31.135	25.1916	25.0039	23.5689	24.9362	25.061	25.3614	24.7927	25.3783	24.9863	0.357647	-0.464302	0.11407	0.0671031
MSMEG_0683	conserved hypothetical protein	SnoaL-like domain-containing protein	A0QQA3	MSMEG_0683	Conserved hypotheticals	12.744	5	59.8	0	39.724	23.6913	23.8229	24.1092	23.5627	23.8874	23.8056	23.8739	23.8421	24.0275	0.106156	-0.040034	0.650112	-0.162602
MSMEG_0684	aldehyde oxidase and xanthine dehydrogenase, molybdopterin binding	Aldehyde oxidase and xanthine dehydrogenase, molybdopterin binding	A0QQA4	MSMEG_0684	Intermediary metabolism and respiration	74.773	10	21.2	0	61.556	24.3403	23.8427	24.2466	22.3205	23.6158	23.8845	23.0757	21.8975	21.7566	1.88691	1.89997	0.739876	1.03036
MSMEG_0688	aspartate aminotransferase	Aspartate aminotransferase	A0QQA8	MSMEG_0688	Intermediary metabolism and respiration	47.188	19	55.2	0	119.94	24.2643	24.5861	24.3882	25.0606	25.1628	25.6383	23.175	25.4188	25.1096	0.0769528	-0.154883	0.423884	0.719444
MSMEG_0690	iron-sulfur cluster-binding protein	Iron-sulfur cluster-binding protein	A0QQB0	MSMEG_0690	Intermediary metabolism and respiration	110.9	50	51.2	0	323.31	26.8032	26.9109	26.8087	26.8751	26.7987	27.2717	26.7936	26.7877	26.945	0.00630391	-0.00119654	0.377465	0.139729
MSMEG_0692	conserved hypothetical protein	Uncharacterized protein	A0QQB2	MSMEG_0692	Conserved hypotheticals	59.553	17	59.8	0	323.31	24.1772	25.1031	21.0164	24.7387	25.0127	24.9366	24.9324	24.6029	24.5159	0.430405	-1.25152	0.634206	0.212255
MSMEG_0702	monooxygenase	Monooxygenase	A0QQC1	MSMEG_0702	Virulence, detoxification and adaptation	33.464	22	92.3	0	323.31	31.0255	30.7839	30.8603	31.1229	30.9758	30.8924	31.4725	31.0393	30.9486	0.677702	-0.263576	0.374423	-0.156427
dnaK	chaperone protein DnaK	Chaperone protein DnaK (HSP70) (Heat shock 70 kDa protein) (Heat shock protein 70)	A0QQC8	MSMEG_0709	Virulence, detoxification and adaptation	66.646	66	77.7	0	323.31	32.5615	32.3992	32.8325	32.5908	32.6116	32.8129	32.6175	32.8594	32.6521	0.310315	-0.111937	0.134972	-0.0378927
grpE	co-chaperone GrpE	Protein GrpE (HSP-70 cofactor)	A0QQC9	MSMEG_0710	Virulence, detoxification and adaptation	23.005	17	72.2	0	323.31	26.1539	26.5577	26.7094	25.933	26.7514	26.9508	25.7042	25.8169	26.8294	0.380172	0.356789	0.379131	0.428182
MSMEG_0717	aldose 1-epimerase subfamily protein	Aldose 1-epimerase subfamily protein	A0QQD7	MSMEG_0717	Intermediary metabolism and respiration	31.817	11	52	0	87.061	27.2883	27.3532	27.5375	27.396	27.3829	27.3958	27.6442	27.5598	27.5657	1.1655	-0.196895	2.70431	-0.198318
MSMEG_0719	flavohemoprotein	Flavohemoglobin (EC 1.14.12.17) (Flavohemoprotein) (Hemoglobin-like protein) (Nitric oxide dioxygenase)	A0QQD8	MSMEG_0719	Intermediary metabolism and respiration	42.382	17	62.3	0	188.69	24.6363	24.2337	24.8647	24.94	23.5049	24.2081	24.8336	25.054	24.7341	0.644254	-0.295698	0.704617	-0.656239
MSMEG_0732	chaperone ClpB	Chaperone protein ClpB	A0QQF0	MSMEG_0732	Virulence, detoxification and adaptation	92.896	69	76.1	0	323.31	29.7795	29.7339	29.8487	29.6079	29.7785	29.8111	29.4455	29.5646	29.4898	2.40197	0.287416	1.4958	0.23255
MSMEG_0741	conserved hypothetical protein	Bac_luciferase domain-containing protein	A0QQF9	MSMEG_0741	Conserved hypotheticals	32.435	21	88.4	0	323.31	27.3002	27.3685	27.2483	27.2852	27.1367	27.3581	27.3546	27.2084	27.405	0.0882223	-0.016997	0.288281	-0.0626863
MSMEG_0743	xanthine dehydrogenase	Xanthine dehydrogenase	A0QQG1	MSMEG_0743	Intermediary metabolism and respiration	40.503	11	41.5	0	105.74	23.5606	23.7516	23.6299	23.6639	23.658	21.2881	22.9552	23.7399	23.1419	0.689663	0.368379	0.189566	-0.409006
fbaA	fructose-bisphosphate aldolase, class II	Fructose-bisphosphate aldolase (FBP aldolase) (EC 4.1.2.13)	A0QQH0	MSMEG_0752	Intermediary metabolism and respiration	36.595	7	34.8	0	47.92	24.1601	23.5989	23.8406	23.1511	21.8446	22.0941	22.7132	23.9701	24.1237	0.21608	0.264197	0.967328	-1.23907
MSMEG_0754	conserved hypothetical protein	Uncharacterized protein	A0QQH2	MSMEG_0754	Conserved hypotheticals	14.397	5	74.1	0	228.28	27.2025	27.1682	27.3716	26.9315	27.3118	27.3775	27.2532	26.9661	27.2202	0.384754	0.100904	0.134107	0.060414
purA	adenylosuccinate synthetase	Adenylosuccinate synthetase (AMPSase) (AdSS) (EC 6.3.4.4) (IMP--aspartate ligase)	A0QQH7	MSMEG_0759	Intermediary metabolism and respiration	46.338	27	60.3	0	323.31	30.0855	30.1334	29.9489	30.0157	29.9448	29.9268	30.1564	30.0597	29.7154	0.210953	0.0787913	0.0366171	-0.0147578
MSMEG_0760	thioesterase family protein	Thioesterase family protein	A0QQH8	MSMEG_0760	Lipid metabolism	23.306	12	54.6	0	124.19	26.0645	25.8208	25.9616	26.0499	25.907	25.9777	26.0461	25.8615	26.2653	0.327579	-0.108648	0.255097	-0.0794741
purT	phosphoribosylglycinamide formyltransferase 2	Phosphoribosylglycinamide formyltransferase 2 (EC 2.1.2.-)	A0QQI4	MSMEG_0766	Intermediary metabolism and respiration	49.033	18	63.7	0	323.31	28.1412	28.0265	28.2261	28.2297	28.1393	28.0892	28.1759	28.1397	28.0919	0.0242206	-0.00454203	0.130019	0.0169086
MSMEG_0768	conserved hypothetical protein	Rhodanese domain-containing protein	A0QQI6	MSMEG_0768	Conserved hypotheticals	14.766	9	75.7	0	231.37	25.8753	26.0699	26.0616	25.7182	25.8715	25.9837	25.5728	25.7371	25.8132	1.43813	0.294539	0.648302	0.15012
metZ	O-succinylhomoserine sulfhydrylase	O-succinylhomoserine sulfhydrylase (OSH sulfhydrylase) (OSHS sulfhydrylase) (EC 2.5.1.-)	A0QQI7	MSMEG_0769	Intermediary metabolism and respiration	43.266	18	58.3	0	323.31	27.9297	27.6179	27.6424	27.6637	28.0684	27.4277	27.819	27.9495	27.9535	0.74373	-0.177355	0.414809	-0.187403
MSMEG_0777	F420-dependent glucose-6-phosphate dehydrogenase	F420-dependent glucose-6-phosphate dehydrogenase (FGD) (G6PD) (EC 1.1.98.2)	A0QQJ4	MSMEG_0777	Intermediary metabolism and respiration	37.176	38	89.6	0	323.31	30.5608	30.5023	30.4614	30.6356	30.7276	30.7024	30.6557	30.7196	30.7869	1.95408	-0.212592	0.276691	-0.0322094
MSMEG_0782	aminotransferase class-III	Aminotransferase class-III	A0QQJ9	MSMEG_0782	Intermediary metabolism and respiration	47.273	16	49.1	0	75.143	25.746	25.3796	25.9697	25.4474	25.4886	25.2202	25.7263	25.6818	25.7866	0.0661612	-0.0331497	1.75514	-0.346158
pta	phosphate acetyltransferase	Phosphate acetyltransferase (EC 2.3.1.8) (Phosphotransacetylase)	A0QQK0	MSMEG_0783	Lipid metabolism	73.32	18	36.6	0	141.95	25.7107	25.5145	25.7306	25.6504	25.6573	25.4539	26.1005	25.8119	25.7646	0.892194	-0.240381	1.15373	-0.305107
ackA	acetate kinase	Acetate kinase (EC 2.7.2.1) (Acetokinase)	A0QQK1	MSMEG_0784	Intermediary metabolism and respiration	40.115	14	60.4	0	101.24	25.4552	25.6881	25.8168	25.5382	25.4366	25.4356	25.8001	26.0501	25.6868	0.56699	-0.192333	1.53816	-0.375546
MSMEG_0790	hydrolase, NUDIX family protein	Hydrolase, NUDIX family protein	A0QQK6	MSMEG_0790	Intermediary metabolism and respiration	17.174	8	86.2	0	116.47	24.838	24.8902	24.9876	25.0483	25.0017	25.2241	25.0941	25.4042	25.2492	1.58392	-0.343847	0.633539	-0.157771
thiE	thiamine-phosphate pyrophosphorylase	Thiamine-phosphate synthase (TP synthase) (TPS) (EC 2.5.1.3) (Thiamine-phosphate pyrophosphorylase) (TMP pyrophosphorylase) (TMP-PPase)	A0QQK7	MSMEG_0789	Intermediary metabolism and respiration	23.939	14	69.6	0	171.17	25.7537	25.8864	25.4159	25.9033	25.7543	26.0651	25.6614	25.5914	25.3527	0.373719	0.150146	1.34416	0.372416
xth	exodeoxyribonuclease III	Exodeoxyribonuclease III (EC 3.1.11.2)	A0QQP5	MSMEG_0829	Information pathways	29.108	8	32.7	0	80.312	24.5957	24.4827	24.2666	24.7354	23.4092	24.6516	24.4895	24.4042	24.5992	0.166231	-0.0493196	0.207757	-0.232211
def	peptide deformylase	Peptide deformylase (PDF) (EC 3.5.1.88) (Polypeptide deformylase)	A0QQP8	MSMEG_0832	Unassigned	21.208	6	37.6	0	66.754	26.6357	26.5043	26.5467	26.2195	26.6682	26.4045	26.598	26.5021	26.881	0.337393	-0.0981394	0.593978	-0.229665
MSMEG_0859	transcriptional regulator, TetR family protein	Transcriptional regulator, TetR family protein	A0QQS3	MSMEG_0859	Information pathways	37.055	13	40.7	0	323.31	26.5155	26.5849	26.8415	26.2393	26.4185	26.8053	25.9979	26.3636	26.6509	0.657271	0.309814	0.233982	0.150209
MSMEG_0858	cell division control protein Cdc48	Cell division control protein Cdc48	A0QQS4	MSMEG_0858	Cell wall and cell processes	78.12	22	44.2	0	145.68	25.8316	26.156	26.0061	25.7394	25.9278	25.5984	26.3002	26.0742	26.0372	0.486214	-0.139306	1.41288	-0.382016
psd	phosphatidylserine decarboxylase	Phosphatidylserine decarboxylase proenzyme (EC 4.1.1.65) [Cleaved into: Phosphatidylserine decarboxylase alpha chain; Phosphatidylserine decarboxylase beta chain]	A0QQS6	MSMEG_0861	Lipid metabolism	24.816	5	28.9	0	193.16	21.3048	23.2319	23.4364	22.0871	21.9498	22.7954	23.5121	23.4376	22.9417	0.382984	-0.63946	1.48837	-1.0197
MSMEG_0862	molybdopterin biosynthesis protein MoeA	Molybdopterin molybdenumtransferase (EC 2.10.1.1)	A0QQS7	MSMEG_0862	Intermediary metabolism and respiration	41.194	8	21.1	0	178.91	25.1089	25.0186	25.1604	25.2577	25.2572	25.2627	25.4345	25.5532	25.4434	2.60345	-0.381063	2.33046	-0.217818
MSMEG_0863	short chain dehydrogenase	Short chain dehydrogenase	A0QQS8	MSMEG_0863	Intermediary metabolism and respiration	33.209	25	79.2	0	234.31	22.5397	23.0008	23.3305	22.1409	27.5697	23.5942	22.2383	21.1788	26.8872	0.0967135	-0.47775	0.156807	1.00018
MSMEG_0867	hydrolase	Hydrolase	A0QQT1	MSMEG_0867	Unassigned	29.022	11	70.8	0	56.911	25.257	25.0627	24.9616	25.1623	24.9921	25.1973	24.7781	25.0027	25.0323	0.590285	0.156097	0.812808	0.179608
MSMEG_0877	dihydrodipicolinate synthase	Dihydrodipicolinate synthase	A0QQU1	MSMEG_0877	Intermediary metabolism and respiration	31.959	8	47.4	0	69.657	24.4326	24.4225	24.2415	24.1951	24.3697	24.2365	24.8476	24.4569	24.6958	1.09357	-0.30126	1.47846	-0.399657
groL1	chaperonin GroL	60 kDa chaperonin 1 (GroEL protein 1) (Protein Cpn60 1)	A0QQU5	MSMEG_0880	Virulence, detoxification and adaptation	56.487	68	94.5	0	323.31	34.0266	34.0013	33.8339	34.1043	33.9396	33.9989	34.1848	33.8861	34.1088	0.417418	-0.105984	0.169323	-0.0456098
MSMEG_0887	conserved hypothetical protein	Uncharacterized protein	A0QQV2	MSMEG_0887	Conserved hypotheticals	20.514	8	80.5	0	91.529	26.3052	26.9015	26.2388	26.6422	26.4585	26.42	26.6713	26.3892	26.34	0.0213348	0.0150096	0.117666	0.0400626
MSMEG_0889	succinic semialdehyde dehydrogenase	Aldehyde dehydrogenase	A0QQV4	MSMEG_0889	Intermediary metabolism and respiration	54.505	13	31	0	201.77	22.2075	23.0417	22.6476	23.2363	24.3996	22.3263	23.6631	24.8887	24.5558	1.77967	-1.73698	0.677809	-1.0485
MSMEG_0897	conserved hypothetical protein	Uncharacterized protein	A0QQW2	MSMEG_0897	Conserved hypotheticals	44.314	9	32.2	0	22.734	23.2275	23.1384	21.6922	22.7838	23.454	22.1853	22.9952	23.1737	23.6175	0.47	-0.576115	0.481022	-0.454433
MSMEG_0899	prolyl oligopeptidase family protein	Prolyl oligopeptidase family protein	A0QQW4	MSMEG_0899	Information pathways	74.921	35	66.9	0	323.31	28.1098	28.0419	28.0766	28.1659	28.1322	28.1892	28.2253	28.2712	28.1418	1.48448	-0.136656	0.53688	-0.0503146
MSMEG_0901	conserved hypothetical protein	Uncharacterized protein	A0QQW6	MSMEG_0901	Conserved hypotheticals	16.541	2	16.5	0.00074934	3.8174	23.9544	22.3669	22.3145	23.5993	22.8478	22.4044	22.6517	23.0726	21.7237	0.23204	0.395956	0.369731	0.467847
lpdA	dihydrolipoamide dehydrogenase	Dihydrolipoyl dehydrogenase (EC 1.8.1.4)	A0QQW8	MSMEG_0903	Intermediary metabolism and respiration	49.469	35	79.7	0	323.31	31.1437	31.095	31.0249	31.1888	30.9587	31.1548	31.3586	31.1967	30.9897	0.346698	-0.0938168	0.249059	-0.0808773
MSMEG_0909	acyl-ACP thioesterase superfamily protein	Acyl-ACP thioesterase superfamily protein	A0QQX4	MSMEG_0909	Lipid metabolism	32.196	18	79.1	0	323.31	26.9411	26.9924	26.8497	26.8119	27.0702	26.9457	27.1081	26.7869	27.1632	0.2989	-0.0916646	0.214647	-0.0768051
aceA	isocitrate lyase	Isocitrase (EC 4.1.3.1) (Isocitratase)	A0QQX6	MSMEG_0911	Intermediary metabolism and respiration	47.089	36	83.6	0	323.31	31.9626	32.1418	32.0765	31.9922	32.1309	31.9364	32.1021	32.0252	31.9436	0.20364	0.0366815	0.0171355	-0.00380643
MSMEG_0912	3-hydroxybutyryl-CoA dehydrogenase	3-hydroxybutyryl-CoA dehydrogenase (EC 1.1.1.157)	A0QQX7	MSMEG_0912	Intermediary metabolism and respiration	30.681	18	67.8	0	323.31	29.2982	29.2845	29.4881	29.1157	29.2157	29.2848	29.3078	29.4155	29.3026	0.0692195	0.0149155	1.04609	-0.13659
MSMEG_0913	methoxy mycolic acid synthase 1	Methoxy mycolic acid synthase 1 (EC 2.1.1.-)	A0QQX8	MSMEG_0913	Cell wall and cell processes	33.068	38	79.3	0	323.31	31.7067	32.0572	31.9521	31.4845	31.4392	31.4829	31.8148	31.6682	31.7753	0.606871	0.152598	2.44743	-0.283876
MSMEG_0915	polyphosphate kinase 2 superfamily protein	Polyphosphate kinase 2 superfamily protein	A0QQY0	MSMEG_0915	Intermediary metabolism and respiration	33.85	16	63.7	0	276.01	25.7787	25.5684	25.59	25.7876	25.6541	25.6512	25.6832	26.0612	25.779	0.674047	-0.19548	0.515876	-0.143519
MSMEG_0924	hydrolase, carbon-nitrogen family protein	Hydrolase, carbon-nitrogen family protein	A0QQY9	MSMEG_0924	Intermediary metabolism and respiration	27.749	12	63.9	0	127.44	25.9684	26.3436	26.3317	26.1178	25.895	26.2275	26.4194	26.2107	26.1608	0.12247	-0.0490863	0.660496	-0.183551
murB	UDP-N-acetylenolpyruvoylglucosamine reductase	UDP-N-acetylenolpyruvoylglucosamine reductase (EC 1.3.1.98) (UDP-N-acetylmuramate dehydrogenase)	A0QQZ3	MSMEG_0928	Cell wall and cell processes	38.238	6	21.2	0	19.519	23.4564	23.0026	22.2317	23.7028	21.698	23.7299	23.3592	23.7003	23.8048	0.883708	-0.724529	0.349573	-0.577823
MSMEG_0930	serine 3-dehydrogenase	Serine 3-dehydrogenase (EC 1.1.1.276)	A0QQZ5	MSMEG_0930	Intermediary metabolism and respiration	26.439	16	78.3	0	314.45	27.2999	27.0889	27.169	27.4289	27.2096	27.2584	27.7561	27.348	26.9994	0.32959	-0.181872	0.108912	-0.0688623
MSMEG_0934	conserved hypothetical protein	Uncharacterized protein	A0QQZ9	MSMEG_0934	Conserved hypotheticals	19.013	8	55.2	0	49.022	24.0343	24.49	24.2831	24.2439	24.187	23.5278	22.4552	24.1625	24.3117	0.440361	0.625956	0.207975	0.343065
MSMEG_0935	2,3-bisphosphoglycerate-dependent phosphoglycerate mutase	2,3-bisphosphoglycerate-dependent phosphoglycerate mutase (BPG-dependent PGAM) (PGAM) (Phosphoglyceromutase) (dPGM) (EC 5.4.2.11)	A0QR00	MSMEG_0935	Intermediary metabolism and respiration	27.3	30	86.2	0	323.31	30.5118	30.5107	30.5646	30.4567	30.6518	30.4099	30.405	30.4633	30.5068	0.96038	0.0706507	0.23554	0.0477695
MSMEG_0938	conserved hypothetical protein	Uncharacterized protein	A0QR03	MSMEG_0938	Conserved hypotheticals	29.869	10	44.4	0	84.882	23.6571	23.4651	23.1675	23.9931	23.8458	23.7058	23.046	23.4389	23.7447	0.0272365	0.0200742	0.93796	0.438394
MSMEG_0939	Ppx/GppA phosphatase family protein	Ppx/GppA phosphatase family protein	A0QR04	MSMEG_0939	Intermediary metabolism and respiration	33.411	16	48.3	0	196.01	24.7595	24.7058	24.8138	24.1984	24.2704	24.601	23.9412	25.0393	24.5603	0.315193	0.246103	0.17438	-0.157001
proC	pyrroline-5-carboxylate reductase	Pyrroline-5-carboxylate reductase (P5C reductase) (P5CR) (EC 1.5.1.2) (PCA reductase)	A0QR08	MSMEG_0943	Intermediary metabolism and respiration	28.989	15	61.9	0	256.7	28.7403	28.2283	28.8541	28.9694	29.3085	28.858	28.8568	28.7252	28.9087	0.48395	-0.222662	0.667763	0.215075
MSMEG_0948	conserved hypothetical protein	UPF0336 protein MSMEG_0948	A0QR13	MSMEG_0948	Conserved hypotheticals	19.568	14	87	0	323.31	29.2128	28.9301	29.2609	28.9725	29.0267	28.9207	29.2573	29.1401	29.0644	0.0568577	-0.0193278	1.3229	-0.180598
hemC	porphobilinogen deaminase	Porphobilinogen deaminase (PBG) (EC 2.5.1.61) (Hydroxymethylbilane synthase) (HMBS) (Pre-uroporphyrinogen synthase)	A0QR18	MSMEG_0953	Intermediary metabolism and respiration	33.259	13	53.5	0	285.48	26.7626	26.7141	26.8649	26.8099	26.7744	26.9205	26.7966	26.6655	26.7107	0.405955	0.056263	0.882435	0.110682
hemD	uroporphyrinogen-III synthase	Uroporphyrinogen-III synthase (EC 4.2.1.75)	A0QR19	MSMEG_0954	Intermediary metabolism and respiration	63.821	29	78.7	0	199.61	27.137	27.4053	26.9168	27.0379	26.9376	27.0526	27.2085	27.1979	26.9994	0.0385031	0.017779	0.750984	-0.125892
hemB	delta-aminolevulinic acid dehydratase	Delta-aminolevulinic acid dehydratase (EC 4.2.1.24)	A0QR20	MSMEG_0956	Intermediary metabolism and respiration	34.638	13	61	0	176.09	26.4575	26.3399	26.302	26.6139	26.5567	26.3535	26.0226	26.6866	26.3852	0.00280646	0.0016969	0.277336	0.143263
hemL	glutamate-1-semialdehyde-2,1-aminomutase	Glutamate-1-semialdehyde 2,1-aminomutase (GSA) (EC 5.4.3.8) (Glutamate-1-semialdehyde aminotransferase) (GSA-AT)	A0QR33	MSMEG_0969	Intermediary metabolism and respiration	46.771	25	63.9	0	323.31	28.5383	28.3939	28.6765	28.4789	28.5875	28.5229	28.4891	28.5631	28.7445	0.219022	-0.0626386	0.349404	-0.0691408
MSMEG_0978	aminotransferase, class V superfamily protein	Aminotransferase, class V superfamily protein	A0QR42	MSMEG_0978	Intermediary metabolism and respiration	36.554	11	56.1	0	160.58	26.0234	25.6228	25.8034	25.9059	25.6143	26.0512	26.0245	25.8982	25.9302	0.47886	-0.134432	0.282037	-0.0937932
MSMEG_0983	two-component system response regulator	Two-component system response regulator	A0QR48	MSMEG_0983	Regulatory proteins	23.586	12	62.2	0	201.05	24.738	25.016	24.8854	24.7919	24.4726	24.7413	24.8099	24.616	24.7129	0.787003	0.166896	0.144548	-0.0443026
MSMEG_1001	acetyltransferase, gnat family protein, putative	Acetyltransferase, gnat family protein, putative	A0QR65	MSMEG_1001	Lipid metabolism	29.796	14	66	0	323.31	26.0577	26.5451	26.0445	26.002	25.9845	25.8633	26.1322	25.9726	26.0713	0.38636	0.157043	0.787198	-0.108755
MSMEG_1010	transcriptional regulator, TetR family protein	Transcriptional regulator, TetR family protein	A0QR73	MSMEG_1010	Information pathways	23.342	13	69.4	0	127.85	27.3144	27.3691	27.1989	27.2919	27.1735	27.0165	26.8478	27.2185	27.3073	0.495254	0.169596	0.0786325	0.0360896
MSMEG_1013	conserved hypothetical protein	Uncharacterized protein	A0QR76	MSMEG_1013	Conserved hypotheticals	42.477	7	23.6	0	61.378	22.2454	23.0803	22.0012	23.6027	22.7366	22.5816	22.968	23.772	23.4773	1.1262	-0.963488	0.474328	-0.432151
MSMEG_1015	transcriptional regulator, TetR family protein	Transcriptional regulator, TetR family protein	A0QR78	MSMEG_1015	Information pathways	22.047	7	50.5	0	20.943	23.4957	23.015	23.2781	22.9811	22.8935	21.8095	23.0037	23.024	23.0418	0.794486	0.2398	0.540967	-0.461778
MSMEG_1016	secreted protein	Secreted protein	A0QR79	MSMEG_1016	Cell wall and cell processes	19.473	16	88.2	0	149.07	26.8248	26.3085	26.2113	26.4979	25.8397	26.2394	27.1275	26.6182	26.2443	0.270004	-0.215137	0.668353	-0.471016
MSMEG_1021	glyoxalase/bleomycin resistance protein/dioxygenase	Glyoxalase/bleomycin resistance protein/dioxygenase	A0QR82	MSMEG_1021	Virulence, detoxification and adaptation	15.036	4	46.8	0	23.145	25.0282	24.3768	24.3514	23.8376	24.167	24.3739	22.8059	23.7838	24.437	0.804213	0.909929	0.379275	0.450636
MSMEG_1027	conserved hypothetical protein	Bac_luciferase domain-containing protein	A0QR88	MSMEG_1027	Conserved hypotheticals	32.015	9	52.7	0	90.836	24.6917	24.7661	24.9039	24.8886	25.0018	24.8767	25.074	24.6004	24.8171	0.10353	-0.0432472	0.256193	0.0918814
MSMEG_1028	geranylgeranyl reductase	Geranylgeranyl reductase	A0QR89	MSMEG_1028	Lipid metabolism	43.095	33	81.8	0	323.31	28.3541	28.6099	28.6834	28.4736	28.287	28.53	28.4485	28.1525	28.4676	0.606109	0.192957	0.230913	0.0739988
MSMEG_1029	probable transcriptional regulatory protein	Probable transcriptional regulatory protein	A0QR90	MSMEG_1029	Information pathways	27.624	7	38.8	0	33.909	23.6491	23.2784	23.3778	23.2062	22.8375	23.2249	22.2997	23.6543	23.109	0.43376	0.414131	0.0573365	0.068531
MSMEG_1030	monooxygenase	Monooxygenase	A0QR91	MSMEG_1030	Virulence, detoxification and adaptation	56.177	55	90.2	0	323.31	25.8247	25.8866	25.6426	25.8798	25.6269	26.455	25.8436	25.9463	26.1046	0.788396	-0.180211	0.0293805	0.0224063
MSMEG_1033	ribonucleoside-diphosphate reductase, beta subunit	Ribonucleoside-diphosphate reductase subunit beta (EC 1.17.4.1)	A0QR94	MSMEG_1033	Information pathways	37.196	27	63.9	0	323.31	30.2978	30.4133	30.3694	30.3306	30.1777	30.0666	29.9366	30.3988	30.1597	0.639839	0.195136	0.0600243	0.0266399
MSMEG_1038	GTP cyclohydrolase II	GTP cyclohydrolase II	A0QR98	MSMEG_1038	Intermediary metabolism and respiration	9.7819	6	93.4	0	72.141	25.2641	25.3031	25.4358	25.7704	26.0073	25.6246	26.444	25.4445	26.3791	1.08517	-0.754909	0.350665	-0.288446
serB	phosphoserine phosphatase	O-phosphoserine phosphohydrolase (EC 3.1.3.3)	A0QRA0	MSMEG_1041	Intermediary metabolism and respiration	43.837	15	51.3	0	75.993	25.3225	25.4757	25.1583	25.2528	25.1365	25.0748	25.7677	24.9957	25.1981	0.00220206	-0.00167656	0.281814	-0.165799
MSMEG_1046	ABC-type molybdenum transport system, ATPase component	ABC-type molybdenum transport system, ATPase component	A0QRA5	MSMEG_1046	Cell wall and cell processes	30.657	20	88.7	0	323.31	27.1123	26.9115	27.1829	27.1181	26.9006	26.9408	27.5159	26.9961	26.9382	0.150769	-0.0812066	0.347083	-0.163598
MSMEG_1047	nudix hydrolase	Nudix hydrolase	A0QRA6	MSMEG_1047	Intermediary metabolism and respiration	30.286	23	81	0	323.31	28.3041	28.2797	28.2916	28.2131	28.2564	28.3886	28.5397	28.2511	28.3228	0.383833	-0.0794264	0.3479	-0.085179
MSMEG_1048	probable enoyl-CoA hydratase	Probable enoyl-CoA hydratase (EC 4.2.1.17)	A0QRA7	MSMEG_1048	Lipid metabolism	24.771	11	69.8	0	257.06	25.2711	25.1745	24.73	24.8266	23.4747	25.2653	25.1538	25.3255	25.0776	0.281011	-0.127072	0.538343	-0.663408
MSMEG_1049	methyltransferase, UbiE/COQ5 family protein	Methyltransferase, UbiE/COQ5 family protein	A0QRA8	MSMEG_1049	Intermediary metabolism and respiration	36.275	27	91.4	0	323.31	27.177	27.8428	27.5568	27.649	27.5238	27.8764	27.8034	27.8011	27.877	0.708377	-0.301661	0.608695	-0.144119
MSMEG_1051	immunogenic protein MPB64/MPT64	Immunogenic protein MPB64/MPT64	A0QRB0	MSMEG_1051	Cell wall and cell processes	24.738	14	60.5	0	177	27.2748	26.6196	26.7114	27.1003	26.615	26.1392	26.9528	26.6321	26.628	0.220635	0.130937	0.149642	-0.119503
MSMEG_1055	hexapeptide transferase family protein	Hexapeptide transferase family protein	A0QRB4	MSMEG_1055	Information pathways	27.786	15	53.4	0	25.317	23.1214	24.7235	22.9054	24.2345	23.0754	24.1746	23.8318	23.6771	24.2135	0.211063	-0.324022	0.0676686	-0.0793184
MSMEG_1061	phosphohydrolase	Phosphohydrolase	A0QRB9	MSMEG_1061	Intermediary metabolism and respiration	22.735	10	62.3	0	139.04	25.702	25.0268	25.4298	25.5032	25.3931	25.5252	25.7223	25.1621	25.6073	0.160245	-0.111029	0.0456086	-0.0234318
menB	naphthoate synthase	1,4-dihydroxy-2-naphthoyl-CoA synthase (DHNA-CoA synthase) (EC 4.1.3.36)	A0QRD3	MSMEG_1075	Intermediary metabolism and respiration	34.303	21	74.4	0	323.31	29.3605	29.3407	29.4496	29.4374	29.3463	29.354	29.3292	29.3477	29.395	0.271474	0.0262833	0.247151	0.0219555
MSMEG_1078	hydrolase	Hydrolase	A0QRD6	MSMEG_1078	Unassigned	24.864	7	40.2	0	93.422	25.0048	25.0081	25.4623	24.9729	25.1408	25.3399	24.6579	24.9301	25.4006	0.241526	0.162194	0.255033	0.155019
MSMEG_1090	amidase	Amidase (EC 3.5.1.4)	A0QRE7	MSMEG_1090	Intermediary metabolism and respiration	49.193	19	62	0	105.01	25.9933	25.5954	26.0008	25.781	25.6262	25.805	25.7688	26.1783	25.9578	0.23059	-0.105095	0.816588	-0.230907
MSMEG_1097	glycosyl transferase, group 2 family protein	Glycosyl transferase, group 2 family protein	A0QRF4	MSMEG_1097	Cell wall and cell processes	24	10	43.6	0	152.61	25.3826	25.8475	25.7386	25.2985	25.0424	25.3457	25.5366	25.2013	25.2613	0.862294	0.32313	0.303341	-0.104217
MSMEG_1108	hydrolase, alpha/beta fold family protein	Hydrolase, alpha/beta fold family protein	A0QRG4	MSMEG_1108	Lipid metabolism	32.15	18	80.8	0	134.46	27.0355	26.8627	27.0933	26.7586	27.0549	27.0145	26.9671	27.0563	27.0121	0.0695571	-0.0147038	0.290698	-0.0691872
MSMEG_1109	2-oxoglutarate decarboxylase	2-succinyl-5-enolpyruvyl-6-hydroxy-3-cyclohexene-1-carboxylate synthase (SEPHCHC synthase) (EC 2.2.1.9) (Menaquinone biosynthesis protein MenD)	A0QRG5	MSMEG_1109	Intermediary metabolism and respiration	56.892	14	49.8	0	122.78	26.3239	26.2966	26.1108	26.5001	26.5153	26.424	26.6134	26.3804	26.1373	0.363829	-0.133252	0.297043	0.102767
MSMEG_1112	aconitate hydratase, putative	Aconitate hydratase (EC 4.2.1.3)	A0QRG9	MSMEG_1112	Intermediary metabolism and respiration	70.768	17	38.2	0	54.257	23.7639	23.8579	23.134	23.4712	23.3632	23.7869	22.9523	23.1469	23.3127	0.830801	0.447939	1.15366	0.403145
MSMEG_1114	short chain dehydrogenase	Short chain dehydrogenase	A0QRH0	MSMEG_1114	Intermediary metabolism and respiration	29.756	13	59.5	0	198.49	27.7137	27.6333	27.4847	27.5013	27.0627	26.9497	27.9655	27.4151	27.3482	0.0573497	0.0343005	0.717882	-0.405049
MSMEG_1116	gamma-glutamylisopropylamide synthetase	Gamma-glutamylisopropylamide synthetase	A0QRH2	MSMEG_1116	Intermediary metabolism and respiration	49.493	4	12.2	0	6.5244	23.3879	22.1576	22.2937	22.4283	22.9927	21.2271	26.5107	22.6631	26.2525	0.906957	-2.52904	1.02012	-2.92606
MSMEG_1131	tryptophan-rich sensory protein	Tryptophan-rich sensory protein	A0QRI7	MSMEG_1131	Regulatory proteins	17.323	9	72.7	0	257.76	25.5255	26.0614	25.3889	24.7137	25.5277	25.3327	22.3341	24.9658	25.1715	0.735095	1.50145	0.474139	1.03422
MSMEG_1133	bifunctional short chain isoprenyl diphosphate synthase	Bifunctional short chain isoprenyl diphosphate synthase (EC 2.5.1.1) (EC 2.5.1.10)	A0QRI9	MSMEG_1133	Cell wall and cell processes	35.41	24	70.5	0	323.31	28.227	27.9965	28.2017	27.9779	28.0432	28.1154	27.9115	27.9173	27.9525	1.35356	0.214629	1.32766	0.118359
MSMEG_1165	conserved hypothetical protein	UPF0234 protein MSMEG_1165/MSMEI_1134	A0QRM0	MSMEG_1165	Conserved hypotheticals	18.092	24	80.4	0	323.31	28.6873	28.5756	28.4195	28.759	28.4946	28.558	28.3514	28.6521	28.5233	0.167757	0.0518723	0.331324	0.0949383
hutU	urocanate hydratase	Urocanate hydratase (Urocanase) (EC 4.2.1.49) (Imidazolonepropionate hydrolase)	A0QRN3	MSMEG_1179	Intermediary metabolism and respiration	60.117	36	65.6	0	323.31	29.1812	29.2275	29.1585	29.2655	29.2738	29.3317	29.4607	29.4556	29.507	3.40236	-0.285367	2.64744	-0.184111
MSMEG_1180	N-carbamoyl-L-amino acid hydrolase	N-carbamoyl-L-amino acid hydrolase (EC 3.5.1.87)	A0QRN4	MSMEG_1180	Intermediary metabolism and respiration	42.532	22	71	0	323.31	26.7985	26.6501	26.6353	26.9566	26.7286	26.7998	26.6234	26.8179	27.0511	0.434659	-0.136171	0.00572323	-0.00245794
hutF	formiminoglutamate deiminase	Formiminoglutamate deiminase (EC 3.5.3.13)	A0QRN5	MSMEG_1181	Intermediary metabolism and respiration	46.616	17	57.3	0	233.74	26.5628	26.5166	26.6568	26.6438	26.372	26.4264	26.7214	27.0114	26.8152	1.33481	-0.27061	1.43876	-0.368606
hutI	imidazolonepropionase	Imidazolonepropionase (EC 3.5.2.7) (Imidazolone-5-propionate hydrolase)	A0QRN6	MSMEG_1182	Intermediary metabolism and respiration	41.33	15	48.2	0	306.14	26.3801	26.4697	26.3447	26.5205	26.4661	26.4932	26.6168	26.5901	26.7627	1.77728	-0.258387	1.36417	-0.163236
hutH	histidine ammonia-lyase	Histidine ammonia-lyase (EC 4.3.1.3)	A0QRN7	MSMEG_1183	Intermediary metabolism and respiration	53.388	29	85.8	0	323.31	28.9365	28.7682	28.8858	29.0519	28.9128	28.9841	29.1862	29.2217	29.1222	2.25231	-0.313168	1.75887	-0.193776
MSMEG_1215	serine/threonine-protein kinase PknE, putative	Serine/threonine-protein kinase PknE, putative (EC 2.7.11.1)	A0QRR9	MSMEG_1215	Regulatory proteins	22.678	15	77.8	0	249.12	24.001	22.7504	23.2209	23.4643	22.5665	23.5301	21.71	23.0372	21.3203	0.959879	1.30157	0.896777	1.16444
MSMEG_1238	type III restriction enzyme, res subunit	Type III restriction enzyme, res subunit	A0QRU1	MSMEG_1238	Information pathways	63.486	24	54.2	0	183.69	26.6863	26.6079	26.5524	26.2202	26.4323	26.2979	26.0261	26.2624	26.1642	2.38383	0.464675	0.832973	0.16594
iscS	cysteine desulfurase IscS	Cysteine desulfurase IscS (EC 4.4.1.-)	A0QRU5	MSMEG_1242	Intermediary metabolism and respiration	39.345	16	58.8	0	190	27.1039	26.9046	26.9681	26.9147	26.7048	26.8788	26.9283	26.858	26.8686	0.789097	0.107225	0.311809	-0.052227
MSMEG_1243	conserved hypothetical protein	DUF4007 domain-containing protein	A0QRU6	MSMEG_1243	Conserved hypotheticals	39.346	11	38.7	0	189	25.0831	25.4078	25.1879	25.3389	25.2288	25.0297	25.3287	25.4049	25.0811	0.120828	-0.0452906	0.210807	-0.0724341
MSMEG_1245	phosphoadenosine phosphosulfate reductase	Phosphoadenosine phosphosulfate reductase	A0QRU8	MSMEG_1245	Intermediary metabolism and respiration	32.053	17	56.7	0	156.54	25.8379	25.7929	25.7511	25.8817	25.7955	25.6385	25.873	25.8536	26.0092	1.00644	-0.117968	0.74388	-0.140048
MSMEG_1247	conserved hypothetical protein	Uncharacterized protein	A0QRV0	MSMEG_1247	Conserved hypotheticals	30.859	10	37.6	0	159.78	24.8363	24.7141	24.2252	24.5066	24.4832	24.2671	25.126	24.9886	24.668	0.658444	-0.335669	1.51051	-0.508558
MSMEG_1255	UvrD/Rep helicase	DNA helicase (EC 3.6.4.12)	A0QRV8	MSMEG_1255	Information pathways	80.802	24	44	0	245	25.9264	25.7751	25.9524	26.2193	26.2035	26.0739	26.072	26.5032	26.0678	0.99995	-0.32972	0.116978	-0.0487582
MSMEG_1260	hypothetical protein	Uncharacterized protein	A0QRW3	MSMEG_1260	Conserved hypotheticals	49.682	10	27.3	0	61.334	22.0909	22.5255	22.4644	22.2049	22.1016	22.6044	24.2228	22.1769	22.5189	0.40079	-0.612659	0.441256	-0.669278
MSMEG_1265	conserved hypothetical protein	Deacetylase sirtuin-type domain-containing protein	A0QRW8	MSMEG_1265	Conserved hypotheticals	56.797	32	67.4	0	231.2	26.8663	26.6919	26.8169	27.1189	26.8152	26.5922	26.9391	26.7964	26.8924	0.559649	-0.0842374	0.0751151	-0.0338459
MSMEG_1285	tetratricopeptide repeat family protein	Tetratricopeptide repeat family protein	A0QRY7	MSMEG_1285	Insertion seqs and phages	88	23	44.7	0	297.8	26.2508	25.8783	26.3643	26.1716	25.949	26.2858	26.6714	26.4606	26.5371	1.15776	-0.391902	1.64773	-0.420936
prfC	peptide chain release factor 3	Peptide chain release factor 3 (RF-3)	A0QS18	MSMEG_1316	Information pathways	58.464	27	69.1	0	246.38	27.242	27.5177	27.3277	27.0935	27.0713	27.0878	27.6997	27.6357	27.3367	0.634996	-0.194914	1.87122	-0.473187
MSMEG_1322	ErfK/YbiS/YcfS/YnhG family protein	ErfK/YbiS/YcfS/YnhG family protein	A0QS24	MSMEG_1322	Unassigned	45.095	8	29.5	0	64.857	23.2395	22.4806	23.2689	23.682	23.7198	21.3634	23.5217	23.4663	21.1855	0.122313	0.271825	0.0625645	0.197245
MSMEG_1331	enoyl-CoA hydratase	Enoyl-CoA hydratase	A0QS33	MSMEG_1331	Lipid metabolism	23.876	7	43	0	282.7	24.8536	24.7823	24.5358	24.6387	24.3213	24.1057	23.9994	24.4418	24.318	1.34888	0.470844	0.192608	0.102133
MSMEG_1332	conserved hypothetical protein	Uncharacterized protein	A0QS34	MSMEG_1332	Conserved hypotheticals	32.962	4	13.7	0.0053937	2.7623	23.5296	21.8487	22.5535	21.5757	23.2206	21.7051	23.2045	21.8039	24.4011	0.213735	-0.492564	0.45544	-0.969364
MSMEG_1334	metallo-beta-lactamase family protein	Metallo-beta-lactamase family protein	A0QS36	MSMEG_1334	Virulence, detoxification and adaptation	26.602	12	72.7	0	202.21	26.5101	26.5575	27.0172	26.2682	26.7943	26.7099	26.469	26.2009	26.668	0.518377	0.248993	0.274118	0.144828
MSMEG_1336	flavohemoprotein, putative	Flavohemoglobin (EC 1.14.12.17) (Flavohemoprotein) (Hemoglobin-like protein) (Nitric oxide dioxygenase)	A0QS38	MSMEG_1336	Intermediary metabolism and respiration	44.208	10	26.8	0	78.863	24.642	25.2216	25.2385	22.2528	24.745	25.4821	24.9028	24.8566	24.9484	0.265325	0.131433	0.310081	-0.742645
rpmG	ribosomal protein L33	50S ribosomal protein L33 1	A0QS39	MSMEG_1339	Information pathways	6.4524	5	58.2	0	21.273	25.4766	26.3059	25.8399	25.4386	25.3459	25.8746	24.529	24.8539	25.5846	1.05606	0.884953	0.733794	0.563848
MSMEG_1340	conserved hypothetical protein	UPF0336 protein MSMEG_1340	A0QS40	MSMEG_1340	Conserved hypotheticals	17.583	13	56.3	0	227.8	27.8552	28.0188	27.963	27.9063	27.6544	27.6545	26.9562	27.8121	27.8663	0.600863	0.400807	0.250288	0.19356
MSMEG_1341	MaoC family protein	MaoC family protein	A0QS41	MSMEG_1341	Unassigned	14.858	10	89.4	0	294.57	29.0324	28.807	28.9422	29.1268	29.2639	29.0118	29.6786	28.9467	29.0769	0.583038	-0.30687	0.158099	-0.0999184
MSMEG_1342	conserved hypothetical protein	UPF0336 protein MSMEG_1342	A0QS42	MSMEG_1342	Conserved hypotheticals	18.801	11	59.2	0	73.871	27.0981	26.9987	27.1711	26.6956	26.6611	26.7152	26.6749	27.0654	26.8318	0.870816	0.231936	0.659253	-0.166736
MSMEG_1345	transcription antitermination protein NusG	Transcription termination/antitermination protein NusG	A0QS44	MSMEG_1345	Information pathways	29.839	15	45	0	238.36	29.3827	29.1859	29.414	29.3105	29.4588	29.3768	29.2594	29.4414	29.69	0.400632	-0.136061	0.244128	-0.0815576
rplK	ribosomal protein L11	50S ribosomal protein L11	A0QS45	MSMEG_1346	Information pathways	15.002	4	29.6	0	206.42	26.7272	27.3001	26.9151	27.4526	26.9749	27.4628	27.0901	26.919	26.8782	0.0343298	0.0183493	0.898334	0.334323
rplA	ribosomal protein L1	50S ribosomal protein L1	A0QS46	MSMEG_1347	Information pathways	25.019	18	73.6	0	225.33	26.3502	26.5395	26.6065	26.9447	26.8064	27.1361	24.1437	26.8536	26.9445	0.218856	0.518134	0.458692	0.981803
MSMEG_1350	cyclopropane-fatty-acyl-phospholipid synthase 1	Cyclopropane-fatty-acyl-phospholipid synthase 1 (EC 2.1.1.79)	A0QS49	MSMEG_1350	Lipid metabolism	32.591	19	69.6	0	299.67	28.3902	28.2426	28.2822	28.3669	28.2391	28.2928	28.9027	28.4074	28.4972	0.872802	-0.297438	0.900913	-0.302841
MSMEG_1353	ABC1 family protein	ABC1 family protein	A0QS52	MSMEG_1353	Cell wall and cell processes	52.347	17	49	0	129.77	24.8283	25.4196	24.6656	22.4327	22.2763	25.2841	22.2662	24.4235	23.1515	1.19217	1.69079	0.01444	0.0506382
MSMEG_1356	conserved hypothetical protein	Uncharacterized protein	A0QS54	MSMEG_1356	Conserved hypotheticals	22.842	8	48.8	0	28.28	24.6361	24.5154	24.7158	24.2778	24.441	24.3355	24.2758	24.3196	24.4421	1.64715	0.276615	0.0273723	0.00562604
MSMEG_1364	50S ribosomal protein L10	50S ribosomal protein L10	A0QS62	MSMEG_1364	Information pathways	18.011	23	81.1	0	323.31	22.6997	23.9335	21.7686	24.5147	24.9401	26.5633	23.4248	25.0657	25.8162	0.976781	-1.9683	0.238362	0.570492
rplL	ribosomal protein L7/L12	50S ribosomal protein L7/L12	A0QS63	MSMEG_1365	Information pathways	13.458	20	96.2	0	323.31	27.9311	28.7131	28.9683	28.4209	28.7428	29.673	27.7617	27.8674	29.3241	0.136874	0.21976	0.426732	0.62786
rpoC	DNA-directed RNA polymerase, beta' subunit	DNA-directed RNA polymerase subunit beta' (RNAP subunit beta') (EC 2.7.7.6) (RNA polymerase subunit beta') (Transcriptase subunit beta')	A0QS66	MSMEG_1368	Information pathways	146.51	111	81.3	0	323.31	30.5181	30.8858	30.6109	31.2439	31.3114	31.4209	30.7753	31.1439	31.2032	0.997886	-0.369169	0.927235	0.284631
MSMEG_1376	putative xylulose kinase	Putative xylulose kinase	A0QS74	MSMEG_1376	Intermediary metabolism and respiration	42.914	15	46.3	0	199.08	24.9809	24.8717	24.8808	25.0709	25.2146	24.9384	25.2894	25.0926	25.3161	1.82414	-0.321608	0.674679	-0.158099
MSMEG_1383	endonuclease IV	Endonuclease IV	A0QS81	MSMEG_1383	Information pathways	26.589	13	66.8	0	148.78	26.6702	26.9339	26.5478	26.8591	26.5952	26.6346	26.4259	26.614	26.6211	0.555091	0.163635	0.615121	0.142626
MSMEG_1387	putative acyl-CoA dehydrogenase	Putative acyl-CoA dehydrogenase	A0QS85	MSMEG_1387	Intermediary metabolism and respiration	59.82	21	55.4	0	268.18	27.0907	26.998	27.0177	27.2967	27.3476	27.093	27.4395	27.1357	27.0966	0.775375	-0.188461	0.0564749	0.0218118
MSMEG_1392	alcohol dehydrogenase, class IV	Alcohol dehydrogenase, class IV	A0QS90	MSMEG_1392	Intermediary metabolism and respiration	40.183	7	31.7	0	28.09	25.1812	24.4871	25.0868	23.7555	24.2553	24.4855	22.2847	21.641	22.0347	3.28627	2.93162	2.80021	2.17867
rpsG	ribosomal protein S7	30S ribosomal protein S7	A0QS97	MSMEG_1399	Information pathways	17.628	11	73.7	0	209.63	24.7313	25.6166	25.4566	27.5523	27.1661	27.6725	21.9428	27.4937	27.0404	0.0424226	-0.224106	0.479326	1.97136
tuf	translation elongation factor Tu	Elongation factor Tu (EF-Tu)	A0QS98	MSMEG_1401	Information pathways	43.735	47	93.9	0	323.31	35.4044	35.4521	35.4866	35.4601	35.3453	35.4068	35.6077	35.4655	35.4107	0.300918	-0.0469119	0.60145	-0.0905596
MSMEG_1410	carveol dehydrogenase	Carveol dehydrogenase (EC 1.1.1.275)	A0QSA5	MSMEG_1410	Intermediary metabolism and respiration	29.74	5	38.2	0	35.445	21.9708	21.696	21.6163	23.6747	22.8904	21.984	22.5396	23.6709	23.7374	1.7399	-1.55495	0.30399	-0.466258
rocD	ornithine--oxo-acid transaminase	Ornithine--oxo-acid aminotransferase (EC 2.6.1.13)	A0QSA8	MSMEG_1413	Intermediary metabolism and respiration	44.688	29	88.9	0	323.31	25.8284	25.8499	25.6032	27.7	25.4163	25.4328	26.3188	26.1993	25.8308	1.00116	-0.355776	0.0290543	0.0667636
MSMEG_1414	Amidinotransferase	Amidinotransferase	A0QSA9	MSMEG_1414	Intermediary metabolism and respiration	32.188	14	70.8	0	204.24	26.6838	26.0555	25.9742	26.5345	25.813	26.2595	26.6508	26.2022	26.6558	0.418193	-0.265058	0.509263	-0.30057
MSMEG_1416	Pyridine nucleotide-disulphide oxidoreductase	Pyridine nucleotide-disulphide oxidoreductase	A0QSB1	MSMEG_1416	Intermediary metabolism and respiration	41.922	29	89.9	0	323.31	29.558	29.5688	29.5432	29.6576	29.4212	29.4391	29.9068	29.6502	29.5455	0.599541	-0.144135	0.672537	-0.194887
MSMEG_1424	FMN-dependent dehydrogenase	FMN-dependent dehydrogenase	A0QSB9	MSMEG_1424	Intermediary metabolism and respiration	42.774	14	55.6	0	130.38	23.5336	22.7831	22.3787	25.6778	25.7116	25.5192	25.3731	25.0641	24.838	2.38222	-2.19326	1.51544	0.544473
MSMEG_1434	conserved hypothetical protein	SnoaL-like domain-containing protein	A0QSC8	MSMEG_1434	Conserved hypotheticals	13.34	5	74.4	0	18.268	24.2721	23.6546	24.0919	24.0124	22.1516	21.7335	24.0796	24.2692	23.6279	0.0175703	0.0139751	0.87194	-1.35971
rpsJ	ribosomal protein S10	30S ribosomal protein S10	A0QSD0	MSMEG_1435	Information pathways	11.433	13	77.2	0	159.59	22.6365	24.5831	24.2431	23.8375	22.3103	24.8482	23.2457	24.5581	24.7953	0.188139	-0.378816	0.238861	-0.534347
rplD	ribosomal protein L4/L1 family protein	50S ribosomal protein L4	A0QSD2	MSMEG_1437	Information pathways	22.885	8	60	0	101.47	22.7824	22.5128	21.2533	24.9322	24.6483	25.0445	23.1609	24.9047	23.7373	1.18214	-1.75147	0.82853	0.940697
rplW	ribosomal protein L23	50S ribosomal protein L23	A0QSD3	MSMEG_1438	Information pathways	11.028	6	71	0	51.979	25.5721	25.8674	25.6229	26.1893	25.7092	26.4428	22.682	25.9844	25.6354	0.365625	0.920191	0.558381	1.34648
rpsS	ribosomal protein S19	30S ribosomal protein S19	A0QSD5	MSMEG_1440	Information pathways	10.773	6	57	0	16.507	22.5852	22.1359	21.5185	23.9455	23.5492	24.2618	22.6288	23.9671	22.0066	0.528672	-0.787652	0.790412	1.05133
MSMEG_1441	50S ribosomal protein L22	50S ribosomal protein L22	A0QSD6	MSMEG_1441	Information pathways	16.323	4	31.4	0	63.019	22.1171	22.7012	22.8231	25.5508	24.9337	25.5299	22.8516	24.9914	24.3489	1.06341	-1.5168	0.892692	1.27419
rpsC	ribosomal protein S3	30S ribosomal protein S3	A0QSD7	MSMEG_1442	Information pathways	30.139	18	58.5	0	323.31	26.0573	26.8506	26.4913	27.9007	27.3159	27.9303	25.2472	27.5875	27.1652	0.0946845	-0.200264	0.632437	1.04899
rplP	ribosomal protein L16	50S ribosomal protein L16	A0QSD8	MSMEG_1443	Information pathways	15.742	5	39.1	0	15.703	21.6422	22.52	22.386	23.9894	23.6388	21.9817	23.6098	22.0496	21.6887	0.15335	-0.266644	0.368944	0.753931
rpmC	ribosomal protein L29	50S ribosomal protein L29	A0QSD9	MSMEG_1444	Information pathways	8.7778	8	75.3	0	200.72	26.0158	25.8999	25.8463	26.4332	26.3278	26.248	25.4691	25.6444	26.2551	0.208532	0.131123	1.05209	0.546768
MSMEG_1445	30S ribosomal protein S17	30S ribosomal protein S17	A0QSE0	MSMEG_1445	Information pathways	11.102	8	67.3	0	36.603	23.1679	23.6717	23.8464	24.8131	25.0174	25.6838	22.6503	24.6928	24.8721	0.276238	-0.50972	0.655165	1.09971
MSMEG_1451	arylsulfatase	Arylsulfatase	A0QSE5	MSMEG_1451	Intermediary metabolism and respiration	86.13	17	40	0	144.85	25.639	25.7018	25.5934	25.5736	26.0286	25.6325	25.8129	25.7988	25.6969	1.21714	-0.124792	0.0578034	-0.0246436
rplN	ribosomal protein L14	50S ribosomal protein L14	A0QSF9	MSMEG_1465	Information pathways	13.376	10	45.9	0	102.31	25.0742	25.6022	25.4036	25.5728	25.2252	25.4718	24.7864	25.2505	25.3032	0.475236	0.24661	0.731941	0.309874
rplX	ribosomal protein L24	50S ribosomal protein L24	A0QSG0	MSMEG_1466	Information pathways	11.206	12	78.1	0	170.56	25.1432	25.4295	25.6288	25.4782	25.5575	25.7836	25.2815	24.774	25.525	0.324123	0.207015	0.797	0.412968
MSMEG_1467	50S ribosomal protein L5	50S ribosomal protein L5	A0QSG1	MSMEG_1467	Information pathways	21.122	19	85.6	0	323.31	28.3784	28.4793	28.2717	29.0647	29.025	28.9864	28.2636	28.9531	28.9606	0.662978	-0.349278	0.574385	0.29961
rpsH	ribosomal protein S8	30S ribosomal protein S8	A0QSG3	MSMEG_1469	Information pathways	14.47	17	79.5	0	323.31	27.3396	27.8576	27.5588	28.7007	28.3578	28.7131	27.4601	28.2957	28.0461	0.530143	-0.34864	1.12825	0.656544
MSMEG_1470	50S ribosomal protein L6	50S ribosomal protein L6	A0QSG4	MSMEG_1470	Information pathways	19.453	19	90.5	0	169.34	29.5726	29.5177	29.3749	29.4846	29.3285	29.3891	28.9162	29.4702	29.2564	0.73126	0.274151	0.483824	0.186473
rplR	ribosomal protein L18	50S ribosomal protein L18	A0QSG5	MSMEG_1471	Information pathways	13.684	13	74.8	0	150.7	29.7914	29.6692	29.6207	29.8964	29.5736	29.5544	28.6684	29.9592	29.7303	0.236617	0.241125	0.208292	0.222167
rpsE	ribosomal protein S5	30S ribosomal protein S5	A0QSG6	MSMEG_1472	Information pathways	21.911	17	72.4	0	323.31	27.5505	27.9212	27.5428	27.8817	27.6775	27.7642	27.4139	27.7432	27.6146	0.197713	0.0809059	0.750025	0.18388
MSMEG_1475	conserved hypothetical protein	Bac_luciferase domain-containing protein	A0QSG9	MSMEG_1475	Conserved hypotheticals	35.258	13	59.5	0	97.14	25.9995	25.8548	25.893	26.2482	26.03	26.1557	26.1761	26.2874	26.0346	1.37452	-0.250281	0.0778557	-0.021375
sppA	signal peptide peptidase SppA, 67K type	Signal peptide peptidase SppA, 67K type (EC 3.4.-.-)	A0QSH0	MSMEG_1476	Information pathways	62.714	44	75.8	0	323.31	27.2336	27.3778	27.1831	27.3806	27.2574	27.5753	27.3134	27.5086	27.4784	0.936678	-0.168613	0.0936596	-0.0290311
MSMEG_1477	major facilitator superfamily protein	Major facilitator superfamily protein	A0QSH1	MSMEG_1477	Cell wall and cell processes	50.841	5	21.1	0	257.93	21.7816	22.4574	22.2894	22.3761	21.9855	22.7838	22.9771	23.4497	21.4598	0.288659	-0.452709	0.142461	-0.247063
MSMEG_1479	methyltransferase, putative, family protein	Putative S-adenosyl-L-methionine-dependent methyltransferase MSMEG_1479/MSMEI_1443 (EC 2.1.1.-)	A0QSH3	MSMEG_1479	Unassigned	32.948	10	47.9	0	123.01	25.7805	25.4857	25.2623	25.3356	25.5566	25.5314	25.7425	25.2175	25.6159	0.0242207	-0.0157871	0.105816	-0.0507444
MSMEG_1482	methyltransferase	Putative S-adenosyl-L-methionine-dependent methyltransferase MSMEG_1482/MSMEI_1446 (EC 2.1.1.-)	A0QSH6	MSMEG_1482	Unassigned	33.122	8	36.5	0	29.536	24.7064	24.6194	23.1327	21.967	22.08	21.834	22.9023	22.7876	23.112	1.1034	1.21887	2.92056	-0.973604
MSMEG_1483	preprotein translocase, SecY subunit	Protein translocase subunit SecY	A0QSH7	MSMEG_1483	Cell wall and cell processes	47.581	12	19.3	0	33.294	24.6026	23.9805	24.2605	24.3499	24.4483	24.8886	25.1312	24.2668	24.9161	0.708114	-0.490159	0.271978	-0.209108
MSMEG_1484	adenylate kinase	Adenylate kinase (AK) (EC 2.7.4.3) (ATP-AMP transphosphorylase) (ATP:AMP phosphotransferase) (Adenylate monophosphate kinase)	A0QSH8	MSMEG_1484	Intermediary metabolism and respiration	19.871	23	93.4	0	323.31	28.0182	28.1389	28.387	27.9188	28.2445	28.5912	28.122	27.7019	28.5449	0.0771413	0.0583954	0.154397	0.128555
map	methionine aminopeptidase, type I	Methionine aminopeptidase (MAP) (MetAP) (EC 3.4.11.18) (Peptidase M)	A0QSH9	MSMEG_1485	Intermediary metabolism and respiration	27.581	9	51.3	0	145.61	23.9479	22.6275	23.4754	23.8916	23.526	22.2543	23.8923	24.3192	21.7242	0.0142536	0.0383886	0.0313751	-0.0879033
MSMEG_1492	transcriptional regulator, MarR family protein	Transcriptional regulator, MarR family protein	A0QSI6	MSMEG_1492	Information pathways	18.89	8	54.9	0	32.366	23.5637	23.5648	23.2167	23.745	23.458	23.5748	23.5828	23.5151	23.6042	0.427447	-0.118979	0.103842	0.0252514
mmsB	3-hydroxyisobutyrate dehydrogenase	3-hydroxyisobutyrate dehydrogenase (HIBADH) (EC 1.1.1.31)	A0QSJ0	MSMEG_1496	Intermediary metabolism and respiration	29.368	11	56.2	0	212.55	25.9155	26.1766	26.1136	26.5648	26.3922	26.3393	26.2679	26.2512	26.7712	0.897484	-0.361516	0.00363635	0.00204213
MSMEG_1497	acyl-CoA dehydrogenase family protein member 8	Acyl-CoA dehydrogenase family protein member 8 (EC 1.3.99.-)	A0QSJ1	MSMEG_1497	Intermediary metabolism and respiration	42.597	22	74.7	0	154.53	21.859	23.6623	23.0136	25.065	24.0272	21.5091	23.0994	24.7426	22.1657	0.206415	-0.490913	0.0525023	0.197854
mmsA	methylmalonate-semialdehyde dehydrogenase	Methylmalonate-semialdehyde dehydrogenase (EC 1.2.1.27)	A0QSJ2	MSMEG_1498	Intermediary metabolism and respiration	54.303	35	89.1	0	323.31	29.5761	29.5315	29.3722	29.987	29.6852	29.7169	30.0899	29.8102	29.7325	1.43071	-0.384274	0.218347	-0.0811679
MSMEG_1510	dTDP-4-dehydrorhamnose 3,5-epimerase	dTDP-4-dehydrorhamnose 3,5-epimerase (EC 5.1.3.13) (Thymidine diphospho-4-keto-rhamnose 3,5-epimerase) (dTDP-4-keto-6-deoxyglucose 3,5-epimerase) (dTDP-6-deoxy-D-xylo-4-hexulose 3,5-epimerase) (dTDP-L-rhamnose synthase)	A0QSK5	MSMEG_1510	Intermediary metabolism and respiration	22.241	7	44.3	0	68.067	25.7956	25.7055	26.011	23.1899	22.6586	25.7704	26.0727	25.7824	25.5879	0.0471267	0.0230535	0.934494	-1.9414
rfbB	dTDP-glucose 4,6-dehydratase	dTDP-glucose 4,6-dehydratase (EC 4.2.1.46)	A0QSK6	MSMEG_1512	Intermediary metabolism and respiration	36.967	21	70.1	0	262.71	27.16	27.0209	27.1869	27.2406	27.0107	27.1437	26.7387	27.1726	27.1929	0.218116	0.0878658	0.234448	0.0969321
MSMEG_1513	conserved hypothetical protein	Bac_luciferase domain-containing protein	A0QSK7	MSMEG_1513	Conserved hypotheticals	30.183	17	71	0	323.31	28.4124	28.4375	28.4887	28.3567	28.2707	28.2727	28.1528	28.305	28.4389	0.794319	0.147308	0.00416041	0.00111071
MSMEG_1514	conserved hypothetical protein	Bac_luciferase domain-containing protein	A0QSK8	MSMEG_1514	Conserved hypotheticals	31.436	8	42.6	0	66.986	24.7323	24.5238	24.6613	24.7272	24.3759	24.4497	24.9836	24.6198	24.3158	0.000972473	-0.000603994	0.215001	-0.122112
MSMEG_1516	thioredoxin reductase	Thioredoxin reductase	A0QSL0	MSMEG_1516	Intermediary metabolism and respiration	59.71	22	50.4	0	253.13	26.9442	26.9539	26.9589	27.2335	27.0006	27.0669	27.2758	27.063	27.1143	1.4375	-0.198648	0.207731	-0.0506821
infA	translation initiation factor IF-1	Translation initiation factor IF-1	A0QSL3	MSMEG_1519	Information pathways	8.5029	7	78.1	0	34.813	24.3723	24.8119	21.585	24.9218	21.8263	22.1257	23.9256	21.5013	22.7135	0.287986	0.8763	0.0707835	0.244479
rpsM	ribosomal protein S13p/S18e	30S ribosomal protein S13	A0QSL5	MSMEG_1521	Information pathways	14.217	6	46	0	51.767	23.6007	21.9016	22.9036	25.1759	24.5342	24.9562	21.6379	24.9176	22.4359	0.0613449	-0.195122	0.876108	1.89165
rpsD	ribosomal protein S4	30S ribosomal protein S4	A0QSL7	MSMEG_1523	Information pathways	23.375	14	74.6	0	203.8	22.2824	25.0451	24.082	26.976	26.1312	26.4975	24.1881	26.9266	25.8893	0.75372	-1.86482	0.446411	0.866892
rpoA	DNA-directed RNA polymerase, alpha subunit	DNA-directed RNA polymerase subunit alpha (RNAP subunit alpha) (EC 2.7.7.6) (RNA polymerase subunit alpha) (Transcriptase subunit alpha)	A0QSL8	MSMEG_1524	Information pathways	37.919	42	100	0	323.31	31.7906	32.0471	31.916	32.2178	32.1808	32.3439	32.0784	32.1217	32.2267	1.2236	-0.224368	0.72848	0.105227
MSMEG_1525	50S ribosomal protein L17	50S ribosomal protein L17	A0QSL9	MSMEG_1525	Information pathways	21.854	6	33.7	0	275.53	28.8665	28.8953	28.7589	29.0384	29.1802	29.2708	28.958	28.916	29.2194	0.856459	-0.190873	0.493834	0.131969
MSMEG_1530	integral membrane protein	Integral membrane protein	A0QSM4	MSMEG_1530	Conserved hypotheticals	37.023	4	15.6	0	323.31	22.3225	21.972	22.6052	24.2744	24.4917	24.4852	22.9821	23.0254	23.8126	1.39194	-0.973499	1.82695	1.1437
MSMEG_1543	eptc-inducible aldehyde dehydrogenase	Eptc-inducible aldehyde dehydrogenase (EC 1.2.1.3)	A0QSN7	MSMEG_1543	Intermediary metabolism and respiration	55.979	12	33.3	0	323.31	29.2928	28.892	29.0564	29.66	29.0515	29.1077	29.6717	29.2701	29.4034	1.0428	-0.367987	0.315624	-0.175301
MSMEG_1544	PduO protein	PduO protein	A0QSN8	MSMEG_1544	Unassigned	13.344	6	53.8	0	63.71	24.5258	24.4995	24.6888	25.5194	25.0403	24.6182	21.9707	25.1598	24.7953	0.231648	0.596106	0.447988	1.08404
MSMEG_1547	glycerol dehydratase large subunit	Glycerol dehydratase large subunit (EC 4.2.1.30)	A0QSP1,A4ZHR7	MSMEG_1547	Lipid metabolism	61.558	24	57	0	218.21	27.7735	27.5269	27.2723	27.6335	27.3154	27.4289	27.7968	27.3986	27.3606	0.00912404	0.005572	0.130053	-0.059363
MSMEG_1548	propanediol utilization: dehydratase, medium subunit	Propanediol utilization: dehydratase, medium subunit	A0QSP2	MSMEG_1548	Intermediary metabolism and respiration	21.571	12	69.5	0	239.11	25.3505	24.5953	25.4321	25.2233	24.9599	25.1124	25.6075	24.9802	24.8372	0.0145292	-0.0156345	0.0600502	-0.0430673
rplM	ribosomal protein L13	50S ribosomal protein L13	A0QSP8	MSMEG_1556	Information pathways	16.118	9	76.2	0	128.66	25.7826	25.8292	25.6764	26.645	26.1196	26.5783	25.6612	26.3553	26.0991	0.593835	-0.275791	0.715288	0.409097
rpsI	ribosomal protein S9	30S ribosomal protein S9	A0QSP9	MSMEG_1557	Information pathways	16.765	16	77.3	0	229.79	28.535	28.8277	28.5482	29.4025	29.1714	29.3341	28.6618	29.1094	28.8119	0.619848	-0.224085	1.38918	0.441643
glmM	phosphoglucosamine mutase	Phosphoglucosamine mutase (EC 5.4.2.10)	A0QSQ1	MSMEG_1559	Intermediary metabolism and respiration	46.554	29	77.5	0	323.31	28.5036	28.5234	28.7017	28.6366	28.6097	28.5045	28.6477	28.6377	28.7366	0.625055	-0.0978152	0.819274	-0.0904096
MSMEG_1574	glutamate decarboxylase	Glutamate decarboxylase (EC 4.1.1.15)	A0QSR5	MSMEG_1574	Intermediary metabolism and respiration	50.767	29	74.3	0	323.31	29.5701	29.4744	29.4158	29.5775	29.5351	29.6211	29.894	29.6792	29.583	1.06514	-0.231928	0.671227	-0.140844
alr	alanine racemase	Alanine racemase (EC 5.1.1.1)	A0QSR6	MSMEG_1575	Intermediary metabolism and respiration	41.055	7	32.4	0	168.7	24.4882	24.725	24.352	24.3561	24.3962	24.2969	23.0362	24.4521	24.1623	0.647554	0.638231	0.465959	0.466218
MSMEG_1578	peptidase M22, glycoprotease	Peptidase M22, glycoprotease	A0QSR9	MSMEG_1578	Intermediary metabolism and respiration	21.772	3	19.2	0	15.731	23.0818	23.7762	21.8443	22.2799	23.4917	22.9565	22.1106	23.2336	23.0101	0.0608662	0.116004	0.0904222	0.124606
rimI	ribosomal-protein-alanine acetyltransferase	Ribosomal-protein-alanine acetyltransferase (EC 2.3.1.128)	A0QSS0	MSMEG_1579	Information pathways	17.461	6	40.5	0	33.467	22.0866	23.8972	23.8723	22.8345	23.3335	22.8245	23.6065	23.2524	23.3526	0.0679722	-0.118495	0.959315	-0.40635
groS	chaperonin GroS	10 kDa chaperonin (GroES protein) (Protein Cpn10)	A0QSS3	MSMEG_1582	Virulence, detoxification and adaptation	10.763	13	99	0	323.31	31.2772	31.5772	31.7805	31.2533	31.3386	31.4599	31.253	31.2897	31.5943	0.384023	0.165976	0.0812026	-0.0284265
groL2	chaperonin GroL	60 kDa chaperonin 2 (GroEL protein 2) (Protein Cpn60 2)	A0QSS4	MSMEG_1583	Virulence, detoxification and adaptation	56.152	55	86.9	0	323.31	31.5968	31.6738	31.5897	31.707	31.6361	31.81	31.6952	31.8692	31.8791	1.38513	-0.194438	0.547801	-0.096824
MSMEG_1594	enoyl-CoA hydratase	Enoyl-CoA hydratase	A0QST4	MSMEG_1594	Lipid metabolism	28.294	9	39.6	0	19.222	21.0327	21.6416	21.9081	24.1636	22.6415	23.8802	22.2737	23.9224	23.8855	1.41755	-1.83309	0.100804	0.201209
guaB	inosine-5'-monophosphate dehydrogenase	Inosine-5'-monophosphate dehydrogenase (IMP dehydrogenase) (IMPD) (IMPDH) (EC 1.1.1.205)	A0QSU3	MSMEG_1602	Intermediary metabolism and respiration	53.332	41	90.1	0	323.31	30.1721	30.1456	30.1293	30.1306	30.1021	30.1189	30.1226	30.4375	30.1999	0.473228	-0.104314	0.646621	-0.136105
MSMEG_1603	IMP dehydrogenase family protein	Uncharacterized oxidoreductase MSMEG_1603/MSMEI_1564 (EC 1.-.-.-)	A0QSU4	MSMEG_1603	Intermediary metabolism and respiration	39.006	28	92.5	0	323.31	29.0792	29.073	29.1486	29.1996	29.1618	29.1191	29.3645	29.297	29.1522	1.197	-0.170951	0.76528	-0.111044
MSMEG_1604	FAD dependent oxidoreductase	FAD dependent oxidoreductase	A0QSU5	MSMEG_1604	Intermediary metabolism and respiration	62.879	18	42.7	0	48.284	21.2938	23.7402	22.3672	22.6884	21.035	23.4423	22.5861	24.8649	25.4909	0.74966	-1.84688	0.783639	-1.92541
MSMEG_1610	glutamine-hydrolyzing GMP synthase	GMP synthase [glutamine-hydrolyzing] (EC 6.3.5.2) (GMP synthetase) (Glutamine amidotransferase)	A0QSV0	MSMEG_1610	Intermediary metabolism and respiration	55.814	34	70.2	0	323.31	29.5884	29.4877	29.621	29.6535	29.6053	29.6539	29.8941	29.5245	29.5308	0.260731	-0.0841274	0.0334607	-0.012207
MSMEG_1621	pyrimidine-specific ribonucleoside hydrolase RihA	Pyrimidine-specific ribonucleoside hydrolase RihA (EC 3.2.-.-)	A0QSW1	MSMEG_1621	Information pathways	37.201	10	42	0	320.59	25.0233	24.7703	24.8015	25.1551	25.0171	25.0063	24.6085	24.8725	25.0883	0.0178882	0.00861295	0.622188	0.203093
MSMEG_1634	probable forkhead-associated protein	Probable forkhead-associated protein	A0QSX3	MSMEG_1634	Unassigned	20.447	10	75.9	0	150.7	26.5008	26.4548	26.8096	26.8544	26.7465	27.2785	26.8937	26.9996	27.3782	1.27648	-0.502098	0.234383	-0.130699
MSMEG_1635	nitroreductase family protein	Nitroreductase family protein	A0QSX4	MSMEG_1635	Intermediary metabolism and respiration	23.77	20	79.3	0	323.31	29.6664	29.5094	29.6051	29.7202	29.5064	29.5868	29.6546	29.7398	29.6434	0.712183	-0.0856171	0.466072	-0.0747744
MSMEG_1642	ABC transporter, ATP-binding protein	ABC transporter, ATP-binding protein	A0QSY1	MSMEG_1642	Cell wall and cell processes	95.528	33	56.4	0	323.31	26.6067	26.3896	26.34	26.5563	26.4775	26.8637	26.6328	26.1777	26.4839	0.0298941	0.0139491	0.490866	0.201001
MSMEG_1647	tetrahydrofolate dehydrogenase/cyclohydrolase FolD	Bifunctional protein FolD [Includes: Methylenetetrahydrofolate dehydrogenase (EC 1.5.1.5); Methenyltetrahydrofolate cyclohydrolase (EC 3.5.4.9)]	A0QSY5	MSMEG_1647	Intermediary metabolism and respiration	29.693	26	95.1	0	323.31	28.8977	28.8131	28.7573	28.8859	28.6963	28.6776	28.9051	28.7367	28.7226	0.184518	0.0345484	0.146099	-0.0348562
metX	homoserine O-acetyltransferase	Homoserine O-acetyltransferase (HAT) (EC 2.3.1.31) (Homoserine transacetylase) (HTA)	A0QSZ0	MSMEG_1651	Lipid metabolism	39.953	10	38.7	0	161.76	24.3169	24.3333	24.2609	23.0141	23.966	24.4299	24.3264	24.2701	24.2172	0.350732	0.0324275	0.487326	-0.467892
MSMEG_1652	O-acetylhomoserine sulfhydrylase	O-acetylhomoserine sulfhydrylase	A0QSZ1	MSMEG_1652	Intermediary metabolism and respiration	46.823	14	58.9	0	323.31	28.55	28.6126	28.607	28.4013	28.5974	28.529	28.7572	28.5586	28.6301	0.405358	-0.0587215	0.786904	-0.139357
MSMEG_1654	isocitrate dehydrogenase, NADP-dependent	Isocitrate dehydrogenase [NADP] (EC 1.1.1.42) (Oxalosuccinate decarboxylase)	A0QSZ3	MSMEG_1654	Intermediary metabolism and respiration	82.603	74	86.5	0	323.31	32.9028	32.8642	32.8543	32.9073	32.885	32.79	32.9865	32.9324	32.8146	0.284927	-0.0373472	0.334003	-0.0503731
xth	exodeoxyribonuclease III	Exodeoxyribonuclease III (EC 3.1.11.2)	A0QSZ5	MSMEG_1656	Information pathways	30.137	18	76.2	0	209.79	26.5787	26.6037	26.3196	26.6246	26.3942	26.1927	26.8923	26.6598	26.5177	0.595999	-0.189253	0.797164	-0.286063
trpS	tryptophanyl-tRNA synthetase	Tryptophan--tRNA ligase (EC 6.1.1.2) (Tryptophanyl-tRNA synthetase) (TrpRS)	A0QSZ6	MSMEG_1657	Information pathways	36.809	21	57.4	0	323.31	28.5193	28.5999	28.4381	28.572	28.4585	28.5115	28.9549	28.4795	28.5198	0.344109	-0.132278	0.369339	-0.137443
MSMEG_1662	taurine-pyruvate aminotransferase	Taurine-pyruvate aminotransferase	A0QT01	MSMEG_1662	Intermediary metabolism and respiration	50.067	29	66.6	0	323.31	29.4007	29.3233	29.2681	29.1702	29.2424	29.3117	29.363	29.2069	29.1313	0.547654	0.0969524	0.0325572	0.00767072
MSMEG_1665	aldehyde dehydrogenase (NAD) family protein	Aldehyde dehydrogenase (NAD) family protein (EC 1.2.1.-)	A0QT04	MSMEG_1665	Intermediary metabolism and respiration	51.916	28	90.7	0	323.31	30.3091	30.2499	30.3001	30.0967	30.1455	30.1361	30.3448	30.2938	30.2499	0.107227	-0.0098114	2.25773	-0.170037
sdhB	succinate dehydrogenase, iron-sulfur protein	Succinate dehydrogenase, iron-sulfur protein (EC 1.3.99.1)	A0QT07	MSMEG_1669	Intermediary metabolism and respiration	29.21	22	77	0	306.12	29.2439	28.9714	28.7502	29.1007	28.8852	29.0494	29.4858	29.0058	29.1122	0.448951	-0.212753	0.522453	-0.189496
sdhA	succinate dehydrogenase, flavoprotein subunit	Succinate dehydrogenase flavoprotein subunit (EC 1.3.5.1)	A0QT08	MSMEG_1670	Intermediary metabolism and respiration	64.393	37	62.5	0	323.31	29.7212	29.7687	29.7255	29.8771	29.8981	29.9539	30.0469	29.6913	29.8089	0.450385	-0.110565	0.221025	0.0606861
add	adenosine deaminase	Adenosine deaminase (EC 3.5.4.4) (Adenosine aminohydrolase)	A0QT14	MSMEG_1676	Intermediary metabolism and respiration	39.973	17	56.6	0	283.52	27.5571	27.4289	27.5305	27.8068	27.5098	27.3629	27.7072	27.5765	27.7122	1.26722	-0.159806	0.312485	-0.105478
MSMEG_1679	AmiB	Peptidase M20 domain-containing protein 2	A0QT17	MSMEG_1679	Unassigned	40.728	15	42.9	0	245.6	26.4058	26.441	26.2137	26.6185	26.4218	26.6461	26.77	26.4733	26.388	0.632228	-0.190275	0.046193	0.0183131
MSMEG_1680	conserved hypothetical protein	Uncharacterized protein	A0QT18	MSMEG_1680	Conserved hypotheticals	23.544	9	56.7	0	183.98	27.4672	27.3302	27.3652	27.7617	27.2658	27.4775	27.0724	27.6355	27.4539	0.000547982	0.000287374	0.200904	0.114425
MSMEG_1681	endoribonuclease L-PSP superfamily protein	Endoribonuclease L-PSP superfamily protein	A0QT19	MSMEG_1681	Information pathways	16.217	11	63.3	0	323.31	28.806	28.5579	28.667	29.0985	28.4483	28.3847	28.2728	28.936	28.7371	0.0463371	0.0283368	0.00524672	-0.00482051
MSMEG_1682	flavin-containing monooxygenase FMO	Flavin-containing monooxygenase FMO	A0QT20	MSMEG_1682	Virulence, detoxification and adaptation	46.213	25	66.7	0	323.31	28.9182	28.619	28.7268	29.0754	28.6323	28.6456	29.2267	29.14	29.0736	1.79186	-0.392111	1.12003	-0.362306
MSMEG_1684	conserved hypothetical protein	Uncharacterized protein	A0QT22	MSMEG_1684	Conserved hypotheticals	47.199	18	52.2	0	323.31	27.9869	27.8815	28.3382	28.3064	28.305	28.4177	27.7624	28.0652	28.4129	0.0160747	-0.0113036	0.616165	0.262866
upp	uracil phosphoribosyltransferase	Uracil phosphoribosyltransferase (EC 2.4.2.9) (UMP pyrophosphorylase) (UPRTase)	A0QT32	MSMEG_1694	Intermediary metabolism and respiration	21.949	14	84.5	0	136.55	23.5049	23.4296	23.7563	24.6373	24.7586	25.8182	24.1549	23.8257	24.9292	1.0161	-0.739649	0.704245	0.768092
MSMEG_1695	phosphoglucomutase/phosphomannomutase	Phosphoglucomutase/phosphomannomutase	A0QT33	MSMEG_1695	Intermediary metabolism and respiration	57.309	13	34.2	0	135.25	25.3137	25.1616	25.2704	25.4127	25.2705	25.1411	24.5716	25.1779	25.4015	0.322916	0.198271	0.359891	0.224501
MSMEG_1701	purine nucleotide phosphorylase	Purine nucleoside phosphorylase (EC 2.4.2.1) (Inosine-guanosine phosphorylase)	A0QT39	MSMEG_1701	Intermediary metabolism and respiration	27.239	10	68.9	0	276.35	26.2846	26.1884	26.0797	26.2122	26.4126	26.2049	26.6374	26.3826	26.0876	0.473043	-0.184992	0.207381	-0.092645
MSMEG_1703	amidohydrolase	Amidohydrolase	A0QT41	MSMEG_1703	Intermediary metabolism and respiration	41.25	15	63.8	0	77.994	26.3114	26.1327	26.4027	26.1444	25.8702	26.1729	26.6562	26.41	26.3867	0.796751	-0.202025	1.50731	-0.421814
MSMEG_1734	conserved hypothetical protein	Uncharacterized protein	A0QT68	MSMEG_1734	Conserved hypotheticals	17.192	5	70.3	0	39.752	25.2793	23.0296	25.479	25.0031	25.7932	25.4888	25.1237	24.8749	25.3623	0.262062	-0.524331	0.498821	0.308038
MSMEG_1735	dihydrolipoamide dehydrogenase	Dihydrolipoamide dehydrogenase	A0QT69	MSMEG_1735	Intermediary metabolism and respiration	49.067	20	57.3	0	323.31	28.5031	28.4223	28.3566	28.5573	28.4172	28.4153	28.4998	28.48	28.4828	0.633539	-0.0601749	0.19666	-0.0242653
MSMEG_1736	glycerol-3-phosphate dehydrogenase 2	Glycerol-3-phosphate dehydrogenase (EC 1.1.5.3)	A0QT70	MSMEG_1736	Intermediary metabolism and respiration	63.052	28	64.9	0	293.02	23.9315	22.0822	23.1869	22.5409	22.6551	22.6623	22.9782	22.6624	21.5736	0.410485	0.662172	0.192681	0.214724
MSMEG_1739	enoyl-CoA hydratase/isomerase family protein	Enoyl-CoA hydratase/isomerase family protein	A0QT74	MSMEG_1739	Lipid metabolism	27.788	4	16.8	0	34.044	24.4513	23.9162	22.0812	24.1788	22.8536	22.4507	22.2752	24.2376	24.1135	0.0205963	-0.0592041	0.175934	-0.381058
MSMEG_1745	transcriptional regulator	Transcriptional regulator	A0QT79	MSMEG_1745	Information pathways	22.655	3	18.1	0	8.9189	23.087	22.3956	22.4501	22.7312	22.4149	21.2215	23.0717	22.2959	22.7293	0.0600873	-0.0547218	0.491058	-0.57644
MSMEG_1760	short-chain dehydrogenase/reductase SDR	Short-chain dehydrogenase/reductase SDR	A0QT95	MSMEG_1760	Intermediary metabolism and respiration	27.736	7	39.5	0	35.812	24.6951	21.902	24.0498	24.2261	22.2623	24.4133	24.6611	24.3305	24.2195	0.427265	-0.854688	0.47681	-0.769763
MSMEG_1762	piperideine-6-carboxylic acid dehydrogenase	Piperideine-6-carboxylic acid dehydrogenase	A0QT96	MSMEG_1762	Intermediary metabolism and respiration	54.871	24	50.7	0	323.31	30.719	30.3537	30.408	30.9348	30.6154	30.5743	31.3018	30.9738	30.8121	1.36329	-0.535653	0.808681	-0.321033
MSMEG_1763	leucine-responsive regulatory protein	Leucine-responsive regulatory protein	A0QT97	MSMEG_1763	Regulatory proteins	17.004	5	50.3	0	52.965	25.2751	25.0805	25.1849	25.4242	25.0618	25.0912	25.2994	25.1525	24.9754	0.126526	0.0377178	0.122246	0.049949
MSMEG_1764	L-lysine-epsilon aminotransferase	Lysine 6-aminotransferase (EC 2.6.1.36)	A0QT98	MSMEG_1764	Intermediary metabolism and respiration	49.916	39	80.6	0	323.31	31.0295	30.7242	30.7562	31.2625	30.8907	30.8982	31.5516	31.2394	31.189	1.51794	-0.490011	0.861515	-0.309522
MSMEG_1773	conserved hypothetical protein	Uncharacterized protein	A0QTA7	MSMEG_1773	Conserved hypotheticals	37.896	24	68.2	0	323.31	28.3384	28.3982	28.1717	28.0285	28.0202	27.9172	28.3479	27.96	27.9174	0.676647	0.227658	0.240752	-0.0864468
MSMEG_1782	oxidoreductase, short chain dehydrogenase/reductase family protein	Oxidoreductase, short chain dehydrogenase/reductase family protein	A0QTB6	MSMEG_1782	Intermediary metabolism and respiration	31.818	11	61.4	0	232.99	26.1947	26.4629	25.9165	26.362	26.1518	26.1014	22.6636	25.7231	25.8112	0.627269	1.45871	0.640168	1.47241
MSMEG_1794	dehydrogenase	Dehydrogenase	A0QTC7	MSMEG_1794	Intermediary metabolism and respiration	36.208	11	44.8	0	124.35	25.5735	25.4492	25.7528	25.2288	25.388	25.7063	25.4115	24.9285	25.3973	0.888466	0.346066	0.388393	0.195267
MSMEG_1803	RsbW protein	RsbW protein	A0QTD7	MSMEG_1803	Unassigned	14.677	3	25.4	0	25.582	26.4095	26.4814	26.4143	26.1073	26.0658	26.1083	26.629	26.4193	26.1122	0.115499	0.0482705	0.907288	-0.293011
MSMEG_1804	RNA polymerase sigma-F factor	RNA polymerase sigma-F factor	A0QTD8	MSMEG_1804	Information pathways	27.884	14	51.2	0	185.59	26.3692	26.668	26.7182	26.5279	26.5418	26.4927	25.9349	26.5274	26.4977	0.526891	0.265109	0.446647	0.200788
MSMEG_1807	acetyl-/propionyl-coenzyme A carboxylase alpha chain	Acetyl-/propionyl-coenzyme A carboxylase alpha chain (EC 6.3.4.14)	A0QTE1	MSMEG_1807	Lipid metabolism	63.137	46	83.1	0	323.31	33.1109	33.1629	33.0704	33.339	33.0685	33.0961	33.5013	33.226	33.1536	0.752563	-0.178939	0.388806	-0.12581
MSMEG_1809	putative thiosulfate sulfurtransferase	Putative thiosulfate sulfurtransferase (EC 2.8.1.1)	A0QTE3	MSMEG_1809	Intermediary metabolism and respiration	32.85	27	81.7	0	323.31	29.8925	29.8309	30.2398	29.7093	30.0287	30.0646	29.7694	29.9015	29.9698	0.313294	0.107489	0.15886	0.0539373
MSMEG_1812	conserved hypothetical protein	Uncharacterized protein	A0QTE6	MSMEG_1812	Conserved hypotheticals	10.342	7	85.1	0	59.186	26.7283	26.2244	26.8669	26.3543	26.4639	25.9217	27.1876	26.6883	26.7451	0.459381	-0.26715	1.28547	-0.627012
MSMEG_1813	propionyl-CoA carboxylase beta chain	Propionyl-CoA carboxylase beta chain (EC 6.4.1.3)	A0QTE7	MSMEG_1813	Lipid metabolism	58.427	37	68.5	0	323.31	31.9017	31.8382	31.8198	32.0287	31.7209	31.7831	32.105	31.9791	31.825	0.618003	-0.116466	0.432939	-0.12545
purK	phosphoribosylaminoimidazole carboxylase, ATPase subunit	N5-carboxyaminoimidazole ribonucleotide synthase (N5-CAIR synthase) (EC 6.3.4.18) (5-(carboxyamino)imidazole ribonucleotide synthetase)	A0QTF2	MSMEG_1819	Intermediary metabolism and respiration	43.803	21	77	0	323.31	28.8841	28.9547	29.0279	28.9566	28.8649	28.7777	29.0077	29.017	28.9545	0.337466	-0.0374699	1.07846	-0.126652
purE	phosphoribosylaminoimidazole carboxylase, catalytic subunit	N5-carboxyaminoimidazole ribonucleotide mutase (N5-CAIR mutase) (EC 5.4.99.18) (5-(carboxyamino)imidazole ribonucleotide mutase)	A0QTF3	MSMEG_1820	Intermediary metabolism and respiration	16.293	7	63.5	0	51.271	22.9585	24.3755	24.6752	24.4089	24.5733	24.4869	22.1842	23.9189	24.6429	0.177375	0.421071	0.549462	0.907712
MSMEG_1821	acyl-CoA dehydrogenase	Acyl-CoA dehydrogenase (EC 1.3.99.-)	A0QTF4	MSMEG_1821	Intermediary metabolism and respiration	41.641	31	72.5	0	323.31	28.2096	28.2008	28.0435	28.0921	28.4573	28.3674	27.81	28.3759	28.3426	0.0444307	-0.0248667	0.238523	0.129463
MSMEG_1822	biotin-[acetyl-CoA-carboxylase] ligase	Biotin-[acetyl-CoA-carboxylase] ligase (EC 6.3.4.15)	A0QTF5	MSMEG_1822	Lipid metabolism	28.106	4	21.9	0	48.826	23.1052	23.4904	23.5212	23.4322	23.3754	23.5891	22.8467	23.3643	23.5546	0.177644	0.117094	0.403527	0.210414
MSMEG_1823	conserved hypothetical protein	Uncharacterized protein	A0QTF6	MSMEG_1823	Conserved hypotheticals	24.321	10	57.7	0	161.37	25.4209	25.223	25.4988	25.2345	25.1877	24.7166	24.4674	25.0304	25.2068	0.943809	0.47935	0.200967	0.14477
rfbD	dTDP-4-dehydrorhamnose reductase	dTDP-4-dehydrorhamnose reductase (EC 1.1.1.133) (dTDP-4-keto-L-rhamnose reductase) (dTDP-6-deoxy-L-lyxo-4-hexulose reductase) (dTDP-6-deoxy-L-mannose dehydrogenase) (dTDP-L-rhamnose synthase)	A0QTF8	MSMEG_1825	Intermediary metabolism and respiration	34.254	14	49.2	0	203.6	26.9221	26.9088	26.9659	26.8602	26.8634	26.881	26.6901	26.9476	27.0439	0.132141	0.0384274	0.0860166	-0.0256583
MSMEG_1829	F420-0:gamma-glutamyl ligase	Bifunctional F420 biosynthesis protein FbiB [Includes: Coenzyme F420:L-glutamate ligase (EC 6.3.2.31) (EC 6.3.2.34) (Coenzyme F420-0:L-glutamate ligase) (Coenzyme F420-1:gamma-L-glutamate ligase); Dehydro-coenzyme F420-0 reductase (EC 1.3.8.-)]	A0QTG1	MSMEG_1829	Intermediary metabolism and respiration	48.566	6	20.3	0	99.014	25.2402	25.7716	25.2111	25.568	25.2831	22.42	25.3886	25.3354	25.0489	0.287758	0.149988	0.341327	-0.833933
cofD	lppg:fo 2-phospho-l-lactate transferase	Phosphoenolpyruvate transferase (EC 2.7.8.28) (EPPG:FO PEP transferase)	A0QTG2	MSMEG_1830	Intermediary metabolism and respiration	34.753	23	62.7	0	323.31	25.7797	25.7853	25.8584	25.8185	24.9154	26.1483	26.1219	25.8312	25.624	0.128209	-0.051239	0.229301	-0.231651
MSMEG_1834	phosphomannomutase/phosphoglucomutase	Phosphomannomutase/phosphoglucomutase (EC 5.4.2.2) (EC 5.4.2.8)	A0QTG6	MSMEG_1834	Intermediary metabolism and respiration	49.504	13	39	0	318.06	27.6784	27.7301	27.7341	27.5677	27.5556	27.6046	27.9326	27.679	27.7365	0.36227	-0.0684757	1.24158	-0.206742
MSMEG_1835	TobH protein	TobH protein	A0QTG7	MSMEG_1835	Unassigned	37.03	15	61.7	0	139.21	25.4071	25.1488	25.4106	25.4578	25.3545	25.3258	25.2822	25.4587	25.6341	0.436947	-0.136131	0.292613	-0.078921
manA	mannose-6-phosphate isomerase, class I	Mannose-6-phosphate isomerase (EC 5.3.1.8)	A0QTG8	MSMEG_1836	Intermediary metabolism and respiration	41.084	22	75.5	0	250.7	27.0008	26.9233	26.9757	26.9637	26.7447	26.8845	26.8526	27.1229	26.8017	0.148987	0.0408993	0.199673	-0.0614255
MSMEG_1873	thymidylate kinase	dTMP kinase (EC 2.7.4.9)	A0QTK1	MSMEG_1873	Intermediary metabolism and respiration	22.683	16	91	0	259.3	26.3933	26.1228	26.1722	26.338	26.3025	26.4507	26.5704	26.246	26.259	0.406183	-0.129023	0.0151838	0.00527255
mtrA	DNA-binding response regulator MtrA	DNA-binding response regulator MtrA	A0QTK2	MSMEG_1874	Information pathways	25.318	17	82	0	323.31	28.7693	29.0212	28.7965	28.842	28.8494	28.7992	29.0474	28.6643	28.8069	0.0573609	0.0227896	0.0278428	-0.00935872
aroA	3-phosphoshikimate 1-carboxyvinyltransferase	3-phosphoshikimate 1-carboxyvinyltransferase (EC 2.5.1.19) (5-enolpyruvylshikimate-3-phosphate synthase) (EPSP synthase) (EPSPS)	A0QTL8	MSMEG_1890	Intermediary metabolism and respiration	45.836	19	56.9	0	162.35	27.1051	27.0198	27.1697	27.053	27.0407	26.9363	27.1843	27.0532	27.0908	0.0674047	-0.0112705	0.860089	-0.0994517
MSMEG_1891	conserved hypothetical protein	Abasic site processing protein (EC 3.4.-.-)	A0QTL9	MSMEG_1891	Conserved hypotheticals	28.682	5	29	0	15.449	22.057	23.011	22.9017	23.3404	21.0494	22.6467	23.2804	22.9117	22.0956	0.0810415	-0.106	0.211936	-0.417048
MSMEG_1894	short chain dehydrogenase	Short chain dehydrogenase	A0QTM2	MSMEG_1894	Intermediary metabolism and respiration	30.419	5	31.6	0	48.305	23.7338	23.3368	24.0121	24.2885	21.5036	22.5465	22.2155	24.2425	24.2107	0.0690373	0.137985	0.299504	-0.776737
MSMEG_1914	RNA polymerase sigma-70 factor, family protein	ECF RNA polymerase sigma factor SigH (ECF sigma factor SigH) (Alternative RNA polymerase sigma factor SigH) (RNA polymerase sigma-H factor) (Sigma-H factor)	A0QTP2	MSMEG_1914	Information pathways	24.5	11	68.4	0	49.136	24.929	25.2475	25.405	25.0333	24.908	25.3269	24.6008	24.7437	25.2303	0.640476	0.335587	0.435363	0.231126
MSMEG_1920	diacylglycerol kinase, catalytic region	Diacylglycerol kinase, catalytic region	A0QTP8	MSMEG_1920	Lipid metabolism	34.249	8	30.9	0	49.606	23.5866	24.09	24.1588	24.0603	23.9254	22.9143	23.184	24.2591	22.5989	0.50418	0.59778	0.179454	0.285992
aroQ	3-dehydroquinate dehydratase, type II	3-dehydroquinate dehydratase (3-dehydroquinase) (EC 4.2.1.10) (Type II DHQase)	A0QTQ0	MSMEG_1922	Intermediary metabolism and respiration	15.59	5	43.4	0	76.894	25.2166	25.3611	25.2426	25.1086	25.28	24.9277	25.5626	25.2895	25.3475	0.600794	-0.126413	1.05332	-0.294406
MSMEG_1925	isochorismate synthase DhbC	Isochorismate synthase (EC 5.4.4.2)	A0QTQ3	MSMEG_1925	Intermediary metabolism and respiration	37.644	11	65.8	0	120.55	24.0543	24.1418	23.9422	23.9362	21.3303	23.087	22.6906	23.8733	24.0437	0.522197	0.51022	0.356474	-0.751354
MSMEG_1926	phosphoglycerate mutase family protein	Phosphoglycerate mutase family protein	A0QTQ4	MSMEG_1926	Intermediary metabolism and respiration	22.365	12	64.5	0	101.83	24.0295	22.5272	24.2329	23.8937	24.278	24.3467	22.2697	24.332	23.7723	0.0586604	0.138553	0.493461	0.714806
MSMEG_1930	DEAD/DEAH box helicase	DEAD/DEAH box helicase	A0QTQ8	MSMEG_1930	Information pathways	54.716	22	64.9	0	323.31	26.8138	26.9315	26.8441	26.6453	26.6871	26.9297	25.5973	26.7554	26.661	0.634806	0.525213	0.472403	0.416093
MSMEG_1934	ATP-binding protein	ATP-binding protein	A0QTR2	MSMEG_1934	Unassigned	8.4474	7	82.3	0	74.269	26.7776	26.661	26.8311	26.7954	26.6898	26.8913	26.5803	26.9912	27.0198	0.287514	-0.107209	0.177133	-0.0715885
MSMEG_1935	TetR-family protein transcriptional regulator	TetR-family protein transcriptional regulator	A0QTR3	MSMEG_1935	Information pathways	24.41	12	62.6	0	102.49	24.3996	25.0848	24.392	24.8314	23.8537	24.581	23.1335	24.6415	24.0004	0.640274	0.700359	0.399567	0.496864
MSMEG_1937	molybdopterin biosynthesis protein MoeB	Molybdopterin biosynthesis protein MoeB	A0QTR5	MSMEG_1937	Intermediary metabolism and respiration	42.89	16	57.8	0	123.93	24.4891	25.4903	25.1419	23.7323	24.1264	24.0364	23.0096	25.0053	24.6932	0.514458	0.804413	0.16128	-0.270984
MSMEG_1938	conserved hypothetical protein	Uncharacterized protein	A0QTR6	MSMEG_1938	Conserved hypotheticals	30.775	4	15.5	0	8.3599	21.8268	22.7267	22.8525	23.0585	23.3155	22.7355	23.3446	22.5568	22.206	0.192061	-0.233795	0.371945	0.334042
MSMEG_1940	hydrolase, alpha/beta fold family protein	Hydrolase, alpha/beta fold family protein	A0QTR8	MSMEG_1940	Lipid metabolism	27.464	5	37.2	0	33.272	21.9594	22.886	21.9237	22.8335	23.3296	23.8842	23.2046	23.7958	23.4847	1.58692	-1.23863	0.156987	-0.14594
MSMEG_1945	ion channel membrane protein	Ion channel membrane protein	A0QTS3	MSMEG_1945	Cell wall and cell processes	39.147	7	26.1	0	81.753	22.8533	23.6374	23.586	22.5632	22.0735	22.9838	22.6887	23.6748	22.8244	0.301711	0.296256	0.573507	-0.522505
MSMEG_1946	NADH pyrophosphatase	NADH pyrophosphatase (EC 3.6.1.22)	A0QTS4	MSMEG_1946	Intermediary metabolism and respiration	34.139	12	54.7	0	194.82	26.5355	26.4525	26.4453	26.4549	26.6136	26.4156	26.5287	26.4881	26.5815	0.624583	-0.0549927	0.224332	-0.0380567
MSMEG_1947	conserved hypothetical protein	Glutaredoxin domain-containing protein	A0QTS5	MSMEG_1947	Conserved hypotheticals	8.6538	2	58.5	0	17.142	22.2805	21.9847	25.2774	25.3124	25.0632	25.3539	24.1619	22.1151	25.0171	0.161364	-0.58381	0.7882	1.47851
MSMEG_1950	conserved hypothetical protein	Uncharacterized protein	A0QTS8	MSMEG_1950	Conserved hypotheticals	20.246	7	48.7	0	191.58	23.0536	23.4918	23.7282	23.0787	23.5377	24.0098	23.0363	22.1145	22.9686	0.942293	0.718026	0.978223	0.83558
MSMEG_1951	conserved domain protein	Conserved domain protein	A0QTS9	MSMEG_1951	Conserved hypotheticals	24.748	21	62.3	0	323.31	24.3593	24.8475	24.5515	24.7147	25.0206	25.5621	23.1117	23.7457	25.0753	0.437966	0.60852	0.825846	1.12158
MSMEG_1952	ATP-dependent DNA helicase	DNA helicase (EC 3.6.4.12)	A0QTT0	MSMEG_1952	Information pathways	77.827	9	17.3	0	21.243	22.5764	21.9103	22.5886	22.8522	21.6966	24.1258	23.6375	23.6025	23.5981	2.29849	-1.25425	0.441163	-0.721183
MSMEG_1957	conserved hypothetical protein	Uncharacterized protein	A0QTT5	MSMEG_1957	Conserved hypotheticals	49.397	27	85.1	0	323.31	22.1862	23.8199	24.127	22.8976	21.2421	23.7321	22.1466	21.7471	23.489	0.500603	0.91681	0.0628466	0.163065
MSMEG_1996	N5,N10- methylenetetrahydromethanopterin reductase-related protein	N5,N10-methylenetetrahydromethanopterin reductase-related protein	A0QTX2	MSMEG_1996	Intermediary metabolism and respiration	31.608	15	53.7	0	250.17	26.6839	26.6133	26.6976	26.896	26.5865	26.5152	26.9959	26.7115	26.5776	0.313553	-0.0967191	0.219653	-0.0957896
MSMEG_2007	putative HpcE protein	Putative HpcE protein	A0QTY3	MSMEG_2007	Unassigned	30.826	9	50.9	0	70.981	24.6393	24.669	24.7581	24.9282	25.1209	25.0907	24.8451	24.7456	24.8833	1.17435	-0.135906	1.42311	0.221916
MSMEG_2010	stress responsive A/B Barrel Domain superfamily protein	Stress responsive A/B Barrel Domain superfamily protein	A0QTY6	MSMEG_2010	Regulatory proteins	11.541	4	90.5	0	97.327	26.06	22.9863	26.3117	26.254	26.6006	26.5289	26.5548	25.7777	26.4538	0.448351	-1.14273	0.304899	0.199083
MSMEG_2019	short-chain dehydrogenase/reductase SDR	Short-chain dehydrogenase/reductase SDR	A0QTZ4	MSMEG_2019	Intermediary metabolism and respiration	26.113	5	32.3	0	50.642	22.5208	24.007	23.0727	23.6144	23.6592	23.7524	23.1833	24.0237	23.9544	0.436754	-0.520271	0.057329	-0.045166
MSMEG_2026	short chain dehydrogenase	Short chain dehydrogenase	A0QU00	MSMEG_2026	Intermediary metabolism and respiration	28.711	21	91.3	0	323.31	29.6377	29.5978	29.4169	29.6498	29.5588	29.5561	29.5903	29.7102	29.5461	0.316286	-0.0647602	0.179182	-0.0272935
MSMEG_2027	conserved hypothetical protein TIGR00026	Uncharacterized protein	A0QU01	MSMEG_2027	Conserved hypotheticals	16.006	11	85.7	0	157.65	26.1123	26.3711	26.6569	26.1116	26.3675	26.5445	26.3992	25.7079	26.7173	0.113405	0.105329	0.0720197	0.0664635
MSMEG_2029	3-ketoacyl-ACP/CoA redutase	3-ketoacyl-ACP/CoA redutase	A0QU03	MSMEG_2029	Lipid metabolism	26.602	8	55.3	0	127.66	24.937	25.4936	25.8798	25.0188	25.203	25.0479	25.2791	24.9728	25.1528	0.451867	0.301869	0.159738	-0.0449816
MSMEG_2033	oxidoreductase, zinc-binding dehydrogenase family protein	Oxidoreductase, zinc-binding dehydrogenase family protein	A0QU07	MSMEG_2033	Intermediary metabolism and respiration	33.454	15	57	0	285.69	27.5884	27.4505	27.6533	27.664	27.4898	27.5041	28.0544	27.6759	27.6888	0.814334	-0.242324	0.867709	-0.253761
MSMEG_2037	conserved hypothetical protein	Bac_luciferase domain-containing protein	A0QU11	MSMEG_2037	Conserved hypotheticals	35.527	7	32.5	0	55.529	22.6162	23.5188	23.9211	22.9795	22.3078	23.378	23.9068	23.806	23.4012	0.352672	-0.352635	1.10169	-0.81624
MSMEG_2045	monoxygenase	Monoxygenase	A0QU18	MSMEG_2045	Virulence, detoxification and adaptation	49.542	21	64.1	0	323.31	24.9309	25.1307	25.2507	24.5495	24.8289	24.6204	25.0739	24.7993	24.9365	0.614605	0.167552	1.1016	-0.270304
MSMEG_2048	alcohol dehydrogenase	Alcohol dehydrogenase (EC 1.1.1.1)	A0QU20	MSMEG_2048	Intermediary metabolism and respiration	35.35	5	29.9	0	84.584	24.4129	24.8051	24.5575	24.6597	24.3974	24.6577	24.8279	24.5263	24.2272	0.11294	0.0647182	0.0809339	0.0444692
MSMEG_2070	acyl-CoA dehydrogenase family protein	Acyl-CoA dehydrogenase family protein (EC 1.3.99.-)	A0QU43	MSMEG_2070	Intermediary metabolism and respiration	47.292	14	43.7	0	48.015	23.6675	23.7	23.8382	23.9251	23.8221	24.1247	23.6999	23.5059	22.6342	0.616092	0.455221	0.932528	0.677296
MSMEG_2072	3-hydroxy-3-methylglutaryl-CoA lyase	3-hydroxy-3-methylglutaryl-CoA lyase	A0QU45	MSMEG_2072	Lipid metabolism	31.079	8	36.7	0	32.92	23.467	23.5744	21.1975	24.2843	22.1145	24.3088	22.8946	24.4936	24.052	0.51431	-1.06711	0.100835	-0.2442
MSMEG_2073	CAIB/BAIF family protein	CAIB/BAIF family protein	A0QU46	MSMEG_2073	Unassigned	42.847	11	30.8	0	40.126	24.2518	24.2387	24.4444	23.8338	23.8327	24.1809	25.0395	24.0438	24.1843	0.127834	-0.110898	0.643764	-0.47338
MSMEG_2074	conserved hypothetical protein	AB hydrolase-1 domain-containing protein	A0QU47	MSMEG_2074	Conserved hypotheticals	44.867	15	57.5	0	123.05	26.1486	25.3819	26.1452	26.033	25.3139	25.8148	26.5892	26.261	26.2817	0.813396	-0.485412	1.29411	-0.656717
MSMEG_2078	antigen 85-C	Diacylglycerol acyltransferase/mycolyltransferase Ag85B (DGAT) (EC 2.3.1.122) (EC 2.3.1.20) (30 kDa extracellular protein) (Acyl-CoA:diacylglycerol acyltransferase) (Antigen 85 complex B) (85B) (Ag85B) (Extracellular alpha-antigen) (Fibronectin-binding protein B) (Fbps B)	A0QU51	MSMEG_2078	Lipid metabolism	35.189	13	57.2	0	323.31	27.9271	28.2116	28.0862	27.8274	27.8872	28.2229	27.8854	27.8439	27.9267	1.03877	0.189648	0.304645	0.0938377
MSMEG_2079	alcohol dehydrogenase	Alcohol dehydrogenase	A0QU52	MSMEG_2079	Intermediary metabolism and respiration	33.873	20	75	0	323.31	29.4501	29.5475	29.4287	29.4706	29.2464	29.2821	29.4662	29.1958	29.2166	0.903765	0.182542	0.132806	0.0401433
MSMEG_2080	putative acyl-CoA dehydrogenase	Putative acyl-CoA dehydrogenase	A0QU53	MSMEG_2080	Intermediary metabolism and respiration	43.507	31	74.4	0	323.31	28.6902	28.8698	28.5809	28.7402	28.7613	28.9928	28.8098	28.6946	28.7042	0.0872129	-0.0225843	0.462745	0.0952066
MSMEG_2081	putative acyl-CoA dehydrogenase	Putative acyl-CoA dehydrogenase	A0QU54	MSMEG_2081	Intermediary metabolism and respiration	47.078	27	70.1	0	323.31	28.6387	28.5727	28.4056	28.4741	28.4118	28.5945	28.8762	28.5767	28.4371	0.244718	-0.0910041	0.414212	-0.136521
MSMEG_2083	inositol monophosphatase	Histidinol-phosphatase (EC 3.1.3.15) (Histidinol-phosphate phosphatase)	A0QU56	MSMEG_2083	Intermediary metabolism and respiration	27.719	14	78.5	0	144.22	26.9036	26.6974	26.7682	26.9087	26.8413	26.7193	27.1122	26.8032	26.9152	0.638239	-0.153798	0.495716	-0.12039
prfB	peptide chain release factor 2	Peptide chain release factor 2 (RF-2)	A0QU58,A4ZHS2	MSMEG_2086	Information pathways	41.242	31	84.5	0	323.31	28.6978	28.7434	29.0025	28.604	28.7821	28.7712	28.6341	28.9424	28.9855	0.0967969	-0.0394192	0.467768	-0.134859
MSMEG_2092	D-aminopeptidase	D-aminopeptidase	A0QU64	MSMEG_2092	Intermediary metabolism and respiration	38.243	10	29.7	0	297.49	25.89	25.923	25.8895	26.5109	26.3451	26.1961	26.1018	26.0536	25.8531	0.592405	-0.102012	1.36985	0.347865
MSMEG_2112	secreted protein	Secreted protein	A0QU82	MSMEG_2112	Cell wall and cell processes	21.997	25	78.4	0	323.31	22.9951	23.0596	24.3109	23.6745	22.3199	22.9014	23.5258	23.3394	22.2894	0.28244	0.403681	0.0541343	-0.0863158
MSMEG_2117	beta-glucoside-specific EII permease	Beta-glucoside-specific EII permease	A0QU87	MSMEG_2117	Cell wall and cell processes	15.8	4	59.6	0	33.65	23.0464	23.8805	25.0047	22.306	22.4369	25.1772	24.8491	22.8535	24.944	0.0961517	-0.238358	0.322058	-0.908876
nagB	glucosamine-6-phosphate isomerase	Glucosamine-6-phosphate deaminase (EC 3.5.99.6) (GlcN6P deaminase) (GNPDA) (Glucosamine-6-phosphate isomerase)	A0QU88	MSMEG_2118	Cell wall and cell processes	28.038	8	47.5	0	122.99	25.5065	23.5825	22.3744	25.7437	25.2702	25.3155	25.5466	25.3751	25.5124	0.841915	-1.6569	0.0769425	-0.0349102
dhaK	dihydroxyacetone kinase, DhaK subunit	Dihydroxyacetone kinase, DhaK subunit (EC 2.7.1.-)	A0QU93	MSMEG_2123	Lipid metabolism	34.58	9	28.9	0	32.148	23.1777	24.0474	23.6894	24.5176	23.9915	24.2227	23.8488	23.7904	23.8806	0.327029	-0.201809	1.22819	0.403994
MSMEG_2130	putative acyl-CoA dehydrogenase	Putative acyl-CoA dehydrogenase	A0QUA0	MSMEG_2130	Intermediary metabolism and respiration	42.653	12	38.1	0	99.701	24.7929	24.4312	24.4345	24.8417	24.7397	24.4029	25.2033	24.9341	24.6018	0.78654	-0.360206	0.503093	-0.251644
MSMEG_2131	acyl-CoA synthase	Medium/long-chain-fatty-acid--[acyl-carrier-protein] ligase MbtM (EC 6.2.1.20) (EC 6.2.1.47) (Fatty acyl-[acyl-carrier-protein] synthetase) (Fatty acyl-ACP synthetase) (Mycobactin fatty acyl-AMP ligase) (Mycobactin synthetase protein M)	A0QUA1	MSMEG_2131	Lipid metabolism	55.358	17	47.7	0	51.555	24.1199	23.9033	23.2223	24.0238	23.7556	23.7619	24.4606	24.2302	23.9364	0.674425	-0.460559	0.965712	-0.361967
pgm	phosphoglucomutase, alpha-D-glucose phosphate-specific	Phosphoglucomutase, alpha-D-glucose phosphate-specific (EC 5.4.2.2)	A0QUA6	MSMEG_2136	Intermediary metabolism and respiration	57.9	29	86.6	0	323.31	27.8723	27.4808	27.5733	27.7896	27.66	27.6967	28.0254	27.9117	27.865	1.07729	-0.291896	1.62999	-0.218569
MSMEG_2163	aldehyde dehydrogenase	Aldehyde dehydrogenase	A0QUC9	MSMEG_2163	Intermediary metabolism and respiration	50.326	16	40.6	0	169.87	25.9913	25.8584	25.4893	25.7812	25.4766	25.6731	26.3108	26.0712	25.7929	0.586641	-0.278638	1.11933	-0.414651
MSMEG_2173	GntR-family protein transcriptional regulator	GntR-family protein transcriptional regulator	A0QUD9	MSMEG_2173	Information pathways	25.285	8	42.2	0	129.13	24.0561	23.7782	24.0207	23.6854	23.6632	24.1223	22.1218	23.8953	24.3894	0.279922	0.482817	0.193131	0.354778
MSMEG_2174	superfamily protein I DNA or RNA helicase	DNA helicase (EC 3.6.4.12)	A0QUE0	MSMEG_2174	Information pathways	81.198	35	60.3	0	323.31	28.2525	28.3585	28.0657	27.9958	28.0891	27.8998	28.7171	28.5831	28.2577	0.847036	-0.293716	1.63077	-0.524389
atzF	allophanate hydrolase	Allophanate hydrolase (EC 3.5.1.54)	A0QUF4	MSMEG_2189	Intermediary metabolism and respiration	57.456	14	40.6	0	76.068	25.2562	24.9824	24.8024	25.0832	25.0182	24.6949	25.1127	24.8624	24.8429	0.178725	0.0742893	0.0162638	-0.007267
MSMEG_2198	ThiF family protein	ThiF family protein	A0QUG4	MSMEG_2198	Unassigned	78.558	22	37.2	0	69.135	23.1243	23.2969	22.6793	23.1337	22.9857	22.7893	22.2047	22.9917	23.6248	0.0725438	0.0931358	0.0230612	0.0291748
purU	formyltetrahydrofolate deformylase	Formyltetrahydrofolate deformylase (EC 3.5.1.10) (Formyl-FH(4) hydrolase)	A0QUG6	MSMEG_2200	Intermediary metabolism and respiration	33.173	16	65.7	0	168.03	26.8062	26.2019	26.3752	26.8143	26.4032	26.2369	26.7757	26.7812	26.4039	0.367807	-0.192465	0.32693	-0.168746
MSMEG_2201	ZbpA protein	ZbpA protein	A0QUG7	MSMEG_2201	Unassigned	16.314	9	88.7	0	245.52	29.2356	29.1415	29.1468	29.3342	28.8568	29.4848	29.041	29.3756	29.0243	0.0825784	0.0276496	0.130103	0.0783215
MSMEG_2205	putative acyl-CoA dehydrogenase	Putative acyl-CoA dehydrogenase	A0QUH1	MSMEG_2205	Intermediary metabolism and respiration	41.984	13	44.8	0	117	24.2294	24.6907	24.7594	24.8316	24.52	24.9104	23.8183	24.7222	24.6214	0.200977	0.172555	0.51986	0.366706
fabG	3-oxoacyl-(acyl-carrier-protein) reductase	3-oxoacyl-(Acyl-carrier-protein) reductase (EC 1.1.1.100)	A0QUH2	MSMEG_2206	Lipid metabolism	25.375	10	47.5	0	152.4	25.1928	25.4941	25.616	24.8046	24.7726	25.0296	25.2742	25.291	25.361	0.415634	0.125549	2.17622	-0.439812
MSMEG_2207	beta-ketothiolase	Beta-ketothiolase	A0QUH3	MSMEG_2207	Lipid metabolism	42.957	12	43.7	0	100.57	24.9107	24.853	25.0508	24.8752	24.8178	24.7945	24.9475	24.7211	24.9142	0.34906	0.0772355	0.160077	-0.0317885
MSMEG_2224	acetyl-CoA C-acyltransferase	Acetyl-CoA C-acyltransferase	A0QUI8	MSMEG_2224	Lipid metabolism	41.046	10	34	0	61.382	23.5955	23.9946	23.8102	23.7288	21.9519	23.7648	23.4377	23.9115	23.7111	0.2504	0.113286	0.366442	-0.538321
MSMEG_2249	conserved hypothetical protein	Bac_luciferase domain-containing protein	A0QUL2	MSMEG_2249	Conserved hypotheticals	41.17	11	43.6	0	88.306	24.7071	24.9196	24.7401	24.9121	24.855	24.9899	24.5863	24.8765	24.619	0.348808	0.0950095	1.06037	0.225047
hybC	hydrogenase-2, large subunit	Hydrogenase-2, large subunit (EC 1.12.99.6)	A0QUM7	MSMEG_2263	Intermediary metabolism and respiration	59.617	44	83.2	0	323.31	22.9747	22.6104	22.6975	23.8986	23.0036	22.3228	24.058	23.6986	22.6499	0.744451	-0.707957	0.251126	-0.39384
MSMEG_2280	pyruvate dehydrogenase	Pyruvate dehydrogenase	A0QUP4	MSMEG_2280	Intermediary metabolism and respiration	62.042	3	12.5	0	323.31	26.8495	26.758	26.8617	27.0461	26.7447	26.8658	26.7756	27.0293	26.84	0.284985	-0.0585588	0.0112212	0.00394758
MSMEG_2349	glycosyl hydrolase, family protein 57	Glycosyl hydrolase, family protein 57	A0QUV4	MSMEG_2349	Cell wall and cell processes	56.846	13	37.5	0	233.72	25.3055	25.5745	25.146	25.568	25.3797	25.3086	24.9405	25.5108	25.3223	0.149758	0.0840804	0.363409	0.160844
MSMEG_2350	conserved hypothetical protein	Probable S-adenosylmethionine-dependent methyltransferase MSMEG_2350/MSMEI_2290 (EC 2.1.1.-)	A0QUV5	MSMEG_2350	Conserved hypotheticals	28.181	11	49.4	0	318.29	25.889	26.2619	26.2921	25.8986	25.8008	25.8074	26.158	26.0203	26.2354	0.0227404	0.00980949	1.89628	-0.302231
etfB	electron transfer flavoprotein, beta subunit	Electron transfer flavoprotein, beta subunit	A0QUV6	MSMEG_2351	Intermediary metabolism and respiration	27.787	35	93.2	0	323.31	30.243	30.2258	30.5561	30.2953	30.7429	30.8955	30.3781	30.6028	31.0136	0.684334	-0.323188	0.026234	-0.0202643
etfA	electron transfer flavoprotein, alpha subunit	Electron transfer flavoprotein, alpha subunit	A0QUV7	MSMEG_2352	Intermediary metabolism and respiration	31.557	18	66.1	0	323.31	32.0277	31.9094	32.1446	31.9992	32.1307	32.3837	32.1866	32.3121	32.3743	1.40439	-0.263728	0.404112	-0.119771
MSMEG_2357	cysteine desulfurase	Cysteine desulfurase (EC 2.8.1.7)	A0QUW2	MSMEG_2357	Intermediary metabolism and respiration	41.32	11	50	0	149.62	25.9512	25.9052	25.8832	26.056	25.796	25.6298	26.1021	25.9837	25.7646	0.135075	-0.0369479	0.317247	-0.122885
MSMEG_2359	methionine synthase, vitamin-B12 independent	Methionine synthase, vitamin-B12 independent	A0QUW4	MSMEG_2359	Intermediary metabolism and respiration	34.776	10	43.8	0	96.169	24.6175	24.4044	24.5469	24.2983	24.3191	24.7988	25.3036	24.5028	24.5494	0.418566	-0.262327	0.437759	-0.313178
MSMEG_2360	4-coumarate:CoA ligase	4-coumarate:CoA ligase	A0QUW5	MSMEG_2360	Lipid metabolism	55.365	18	55	0	136.39	24.1609	23.3818	21.3281	24.4148	24.6601	24.7644	23.8624	23.0769	24.5374	0.387457	-0.868602	0.841204	0.78758
ligA	DNA ligase, NAD-dependent	DNA ligase A (EC 6.5.1.2) (Polydeoxyribonucleotide synthase [NAD(+)])	A0QUW7	MSMEG_2362	Intermediary metabolism and respiration	76.268	33	51.4	0	323.31	27.4289	27.3029	27.1817	27.2758	26.863	27.1201	27.1312	27.6473	26.9374	0.106173	0.0658067	0.247444	-0.152362
MSMEG_2363	amino acid-binding ACT	Amino acid-binding ACT	A0QUW8	MSMEG_2363	Unassigned	23.037	9	66.2	0	76.141	24.9978	25.1209	25.2354	24.9979	25.2844	25.0373	25.3356	24.5483	25.2997	0.075188	0.0568422	0.0576874	0.0453459
gatC	glutamyl-tRNA(Gln) amidotransferase, C subunit	Aspartyl/glutamyl-tRNA(Asn/Gln) amidotransferase subunit C (Asp/Glu-ADT subunit C) (EC 6.3.5.-)	A0QUW9	MSMEG_2364	Information pathways	10.557	2	54.5	0	9.6166	23.0828	22.4885	22.8158	23.1148	22.9032	23.1361	23.4573	23.0096	23.422	1.0498	-0.500601	0.688786	-0.244881
MSMEG_2365	glutamyl-tRNA(Gln) amidotransferase subunit A	Glutamyl-tRNA(Gln) amidotransferase subunit A (Glu-ADT subunit A) (EC 6.3.5.7)	A0QUX0	MSMEG_2365	Information pathways	51.272	24	68.2	0	323.31	28.8086	28.6733	28.7916	28.8451	28.7169	28.6623	29.0656	28.8834	28.7585	0.663574	-0.144657	0.704466	-0.161076
MSMEG_2367	aspartyl/glutamyl-tRNA(Asn/Gln) amidotransferase subunit B	Aspartyl/glutamyl-tRNA(Asn/Gln) amidotransferase subunit B (Asp/Glu-ADT subunit B) (EC 6.3.5.-)	A0QUX1	MSMEG_2367	Information pathways	54.399	35	78.1	0	323.31	30.1822	30.1719	30.3025	30.3741	30.2015	30.1796	30.1244	30.3755	30.2533	0.142523	-0.0321986	0.00234965	0.000684102
ilvB	acetolactate synthase, large subunit, biosynthetic type	Acetolactate synthase (EC 2.2.1.6)	A0QUX6	MSMEG_2372	Intermediary metabolism and respiration	66.003	48	96.9	0	323.31	29.7534	29.7198	29.6392	29.8495	29.704	29.7161	29.9596	29.7046	29.7446	0.50137	-0.0988153	0.19371	-0.0463912
ilvN	acetolactate synthase, small subunit	Acetolactate synthase small subunit (EC 2.2.1.6) (Acetohydroxy-acid synthase small subunit) (AHAS) (ALS)	A0QUX7	MSMEG_2373	Intermediary metabolism and respiration	18.395	16	89.4	0	323.31	28.9437	28.8861	28.7459	28.8125	28.6545	28.7171	29.103	28.6576	28.6236	0.143376	0.0638599	0.154801	-0.0666924
ilvC	ketol-acid reductoisomerase	Ketol-acid reductoisomerase (NADP(+)) (KARI) (EC 1.1.1.86) (Acetohydroxy-acid isomeroreductase) (AHIR) (Alpha-keto-beta-hydroxylacyl reductoisomerase) (Ketol-acid reductoisomerase type 1) (Ketol-acid reductoisomerase type I)	A0QUX8	MSMEG_2374	Intermediary metabolism and respiration	36.421	38	79.8	0	323.31	31.9523	31.9042	31.9521	31.9381	31.9303	32.0184	32.04	31.7342	32.021	0.0147364	0.00446002	0.107239	0.0305557
wrbA	NAD(P)H:quinone oxidoreductase, type IV	NAD(P)H:quinone oxidoreductase, type IV (EC 1.6.5.2)	A0QUX9	MSMEG_2375	Intermediary metabolism and respiration	21.52	7	59.6	0	208.7	24.4937	24.8619	24.535	24.7414	24.2741	24.7656	24.1704	24.5404	24.7	0.338132	0.159889	0.213885	0.123394
MSMEG_2376	conserved hypothetical protein	Uncharacterized protein	A0QUY0	MSMEG_2376	Conserved hypotheticals	17.551	7	40.5	0	56.743	23.693	23.7742	23.7877	23.172	23.5176	23.7225	21.7911	22.7761	23.2282	1.27195	1.15313	0.896616	0.872259
serA	D-3-phosphoglycerate dehydrogenase	D-3-phosphoglycerate dehydrogenase (EC 1.1.1.95)	A0QUY2	MSMEG_2378	Intermediary metabolism and respiration	54.357	40	95.5	0	323.31	32.2501	32.1198	32.0613	32.1812	32.1242	32.0896	32.4349	32.1935	32.1749	0.544701	-0.124023	0.706555	-0.136082
leuB	3-isopropylmalate dehydrogenase	3-isopropylmalate dehydrogenase (EC 1.1.1.85) (3-IPM-DH) (Beta-IPM dehydrogenase) (IMDH)	A0QUY3	MSMEG_2379	Intermediary metabolism and respiration	35.858	24	70.3	0	323.31	30.7293	30.6834	30.7941	30.7069	30.6812	30.6117	30.5898	30.6998	30.6798	0.782799	0.0791696	0.0809602	0.010135
MSMEG_2381	conserved hypothetical protein	Peptidase_S9 domain-containing protein	A0QUY5	MSMEG_2381	Conserved hypotheticals	41.14	14	65.1	0	257.88	28.2701	28.1464	28.092	28.1597	28.0993	28.1794	28.1725	27.9536	28.1245	0.434441	0.085996	0.371148	0.0626303
MSMEG_2382	5-carboxymethyl-2-hydroxymuconate delta-isomerase	5-carboxymethyl-2-hydroxymuconate delta-isomerase	A0QUY6	MSMEG_2382	Intermediary metabolism and respiration	27.649	10	42.9	0	80.282	27.2902	27.3964	27.5042	27.0875	27.3822	27.3777	27.1586	27.3778	27.2712	0.653268	0.127733	0.0388632	0.0133038
gltX	glutamyl-tRNA synthetase	Glutamate--tRNA ligase (EC 6.1.1.17) (Glutamyl-tRNA synthetase) (GluRS)	A0QUY7	MSMEG_2383	Information pathways	54.018	36	79.6	0	323.31	30.2665	30.053	30.1816	30.0704	30.1348	30.0372	30.3264	30.207	30.2066	0.467115	-0.0796267	1.55624	-0.165878
leuC	3-isopropylmalate dehydratase, large subunit	3-isopropylmalate dehydratase large subunit (EC 4.2.1.33) (Alpha-IPM isomerase) (IPMI) (Isopropylmalate isomerase)	A0QUY9	MSMEG_2387	Intermediary metabolism and respiration	51.469	26	58.1	0	323.31	28.9108	28.9024	28.9351	28.9961	28.9241	28.8719	28.8104	28.9713	28.9041	0.164269	0.0208092	0.236524	0.0354341
leuD	3-isopropylmalate dehydratase, small subunit	3-isopropylmalate dehydratase small subunit (EC 4.2.1.33) (Alpha-IPM isomerase) (IPMI) (Isopropylmalate isomerase)	A0QUZ0	MSMEG_2388	Intermediary metabolism and respiration	21.876	15	75.1	0	323.31	29.1364	29.1938	29.1018	29.2102	29.1108	29.1424	29.1675	29.2401	28.955	0.0918915	0.0231069	0.137066	0.0335604
MSMEG_2390	hydrolase, NUDIX family protein	8-oxo-(d)GTP phosphatase (8-oxo-(d)GTPase) (EC 3.6.1.69) (8-oxo-(d)GDP phosphatase) (EC 3.6.1.58) (Diadenosine hexaphosphate hydrolase) (Ap6A hydrolase) (EC 3.6.1.61) (MsMutT1)	A0QUZ2	MSMEG_2390	Intermediary metabolism and respiration	35.922	3	14.3	0	7.9504	21.3527	22.6573	22.2142	22.6623	22.4652	22.7011	23.4514	22.6492	21.7757	0.374043	-0.550696	0.0107312	-0.0159283
ppk	polyphosphate kinase	Polyphosphate kinase (EC 2.7.4.1) (ATP-polyphosphate phosphotransferase) (Polyphosphoric acid kinase)	A0QUZ3	MSMEG_2391	Intermediary metabolism and respiration	82.056	37	60.9	0	323.31	28.3638	28.4061	28.3667	28.5057	28.4377	28.4047	28.509	28.5856	28.3173	0.494275	-0.0917625	0.0886218	-0.0212326
MSMEG_2394	putative cystathionine gamma-synthase	Putative cystathionine gamma-synthase (EC 2.5.1.48)	A0QUZ6	MSMEG_2394	Intermediary metabolism and respiration	38.959	14	61	0	98.407	25.9647	26.1079	25.6901	25.9599	25.9954	25.9003	26.0985	25.9403	25.9167	0.180962	-0.0643031	0.202534	-0.033322
MSMEG_2395	D-alanine--D-alanine ligase	D-alanine--D-alanine ligase (EC 6.3.2.4) (D-Ala-D-Ala ligase) (D-alanylalanine synthetase)	A0QUZ7	MSMEG_2395	Intermediary metabolism and respiration	39.231	16	58.4	0	125.56	26.2399	26.1841	26.1669	26.2778	26.1687	26.279	26.1415	26.3755	26.2909	0.430532	-0.0723197	0.130242	-0.0274862
ung	uracil-DNA glycosylase	Uracil-DNA glycosylase (UDG) (EC 3.2.2.27)	A0QV01	MSMEG_2399	Information pathways	24.967	13	77.5	0	117.09	26.6854	26.5855	26.6921	26.6214	26.7607	26.698	26.6706	26.6193	26.8132	0.278553	-0.0467459	0.0368848	-0.00768471
MSMEG_2407	morphine 6-dehydrogenase	Uncharacterized oxidoreductase MSMEG_2407/MSMEI_2346 (EC 1.-.-.-)	A0QV09	MSMEG_2407	Intermediary metabolism and respiration	29.949	17	92.9	0	323.31	29.5414	29.4273	29.6352	29.3744	29.5737	29.5206	29.6626	29.46	29.6616	0.266015	-0.0601063	0.51249	-0.105173
MSMEG_2408	2,5-diketo-D-gluconic acid reductase A	Uncharacterized oxidoreductase MSMEG_2408/MSMEI_2347 (EC 1.-.-.-)	A0QV10	MSMEG_2408	Intermediary metabolism and respiration	30.221	18	77.1	0	323.31	30.4391	30.4225	30.6562	30.4096	30.545	30.6009	30.5123	30.2969	30.7014	0.00561378	0.00238037	0.0391361	0.0149682
pyc	pyruvate carboxylase	Pyruvate carboxylase (EC 6.4.1.1)	A0QV14	MSMEG_2412	Intermediary metabolism and respiration	120.78	43	53.6	0	323.31	29.3687	29.3181	29.3397	29.3795	29.2564	29.3022	29.5942	29.3648	29.2963	0.346374	-0.0762641	0.472679	-0.10577
coaD	pantetheine-phosphate adenylyltransferase	Phosphopantetheine adenylyltransferase (EC 2.7.7.3) (Dephospho-CoA pyrophosphorylase) (Pantetheine-phosphate adenylyltransferase) (PPAT)	A0QV16	MSMEG_2414	Intermediary metabolism and respiration	17.059	10	91.8	0	89.312	26.0163	26.0699	25.964	25.8573	25.9013	26.0134	26.2808	26.109	25.7414	0.0576273	-0.0269934	0.292409	-0.119714
MSMEG_2415	hemerythrin HHE cation binding region	Hemerythrin HHE cation binding region	A0QV17	MSMEG_2415	Intermediary metabolism and respiration	21.261	17	88	0	323.31	27.2337	27.2891	27.5579	26.5134	27.5455	27.8934	25.5179	26.1674	27.317	0.893478	1.02616	0.665774	0.983357
MSMEG_2416	conserved hypothetical protein	Uncharacterized protein	A0QV18	MSMEG_2416	Conserved hypotheticals	26.813	20	83.3	0	323.31	28.141	28.1433	28.3444	27.8422	28.3709	28.3366	27.9392	27.9394	28.4245	0.244804	0.108561	0.12826	0.0822277
rnc	ribonuclease III	Ribonuclease 3 (EC 3.1.26.3) (Ribonuclease III) (RNase III)	A0QV20	MSMEG_2418	Information pathways	24.205	9	71.7	0	186.29	25.5047	25.2463	25.605	25.0917	25.4606	25.6452	22.4615	25.5015	25.5884	0.379915	0.93481	0.352101	0.882027
MSMEG_2421	conserved hypothetical protein	Uncharacterized protein	A0QV23	MSMEG_2421	Conserved hypotheticals	15.154	10	82	0	85.87	25.878	25.8998	25.9381	25.7128	25.5296	25.5941	25.0671	25.6624	25.8009	0.809679	0.395145	0.166181	0.102031
ftsY	signal recognition particle-docking protein FtsY	Signal recognition particle receptor FtsY (SRP receptor)	A0QV26	MSMEG_2424	Information pathways	50.683	16	43.2	0	218.09	24.4338	21.6387	24.2608	23.9564	21.9102	25.189	23.4825	24.9636	24.75	0.397284	-0.954235	0.26879	-0.713465
MSMEG_2426	nitrogen regulatory protein P-II	Nitrogen regulatory protein P-II	A0QV28	MSMEG_2426	Regulatory proteins	12.116	6	66.1	0	150.2	25.0462	24.848	25.3248	24.7769	25.207	25.2341	22.4668	25.073	24.6306	0.550599	1.01621	0.549062	1.01589
ffh	signal recognition particle protein	Signal recognition particle protein (Fifty-four homolog)	A0QV32	MSMEG_2430	Information pathways	54.765	25	63.8	0	165.53	25.9504	26.2998	26.2959	26.1664	25.6428	25.8817	26.2816	26.4289	25.9447	0.0689183	-0.036342	0.703553	-0.321417
MSMEG_2433	D-alanyl-D-alanine carboxypeptidase	D-alanyl-D-alanine carboxypeptidase	A0QV35	MSMEG_2433	Cell wall and cell processes	30.974	6	38.9	0	36.95	22.4124	23.1943	22.7664	24.49	24.3389	21.6908	24.4573	24.7488	24.5885	2.76973	-1.80714	0.526074	-1.09163
MSMEG_2434	conserved hypothetical protein	SnoaL-like domain-containing protein	A0QV36	MSMEG_2434	Conserved hypotheticals	16.525	8	66	0	189.44	26.1722	26.269	25.8489	25.8656	26.4709	26.1467	25.2091	25.8495	26.4762	0.258801	0.251736	0.319532	0.316106
MSMEG_2435	30S ribosomal protein S16	30S ribosomal protein S16	A0QV37	MSMEG_2435	Information pathways	16.768	16	85.3	0	323.31	30.5805	30.843	30.5805	30.7891	30.6005	30.5542	30.7557	30.3379	30.4237	0.452089	0.162213	0.413423	0.142181
MSMEG_2436	conserved hypothetical protein	UPF0109 protein MSMEG_2436	A0QV38	MSMEG_2436	Conserved hypotheticals	8.1952	3	42.1	0	60.425	23.3705	23.9235	24.0906	24.0982	23.9742	24.8511	23.8781	23.3266	24.3575	0.0554011	-0.0592143	0.488209	0.453773
trmD	tRNA (guanine-N1)-methyltransferase	tRNA (guanine-N(1)-)-methyltransferase (EC 2.1.1.228) (M1G-methyltransferase) (tRNA [GM37] methyltransferase)	A0QV40	MSMEG_2438	Information pathways	24.969	6	31.6	0	63.277	24.8254	25.0458	24.9566	24.7132	23.718	24.7598	22.1857	24.5861	24.2324	0.782798	1.27449	0.371449	0.728944
rplS	ribosomal protein L19	50S ribosomal protein L19	A0QV42	MSMEG_2440	Information pathways	12.868	12	68.1	0	230.19	27.0726	27.1806	26.9743	27.2873	27.0816	26.9423	27.0488	27.0207	27.0318	0.281485	0.0420418	0.280012	0.069952
MSMEG_2443	conserved hypothetical protein	Uncharacterized protein	A0QV45	MSMEG_2443	Conserved hypotheticals	12.206	11	88.1	0	164.77	25.7245	25.8083	25.6222	25.5667	25.5522	25.5088	25.6042	25.8738	25.441	0.223833	0.0786266	0.311414	-0.0971502
mmsA	methylmalonate-semialdehyde dehydrogenase	Methylmalonate-semialdehyde dehydrogenase (EC 1.2.1.27)	A0QV51	MSMEG_2449	Intermediary metabolism and respiration	52.259	29	68.8	0	323.31	29.8358	29.8402	29.7947	29.9706	29.6805	29.5422	29.9431	29.7931	29.8178	0.222384	-0.0277189	0.374705	-0.120211
MSMEG_2450	adenosylmethionine--8-amino-7-oxononanoate transaminase	Adenosylmethionine--8-amino-7-oxononanoate transaminase	A0QV52	MSMEG_2450	Intermediary metabolism and respiration	49.413	27	87.9	0	323.31	30.7422	30.5479	30.583	30.5588	30.5638	30.5797	30.9027	30.6476	30.7285	0.634153	-0.135221	1.19607	-0.192158
MSMEG_2451	HAD-superfamily protein hydrolase, subfamily protein IIA	HAD-superfamily protein hydrolase, subfamily protein IIA	A0QV53	MSMEG_2451	Lipid metabolism	27.644	11	53.9	0	137.34	26.0742	25.8735	25.9989	26.0371	25.9066	26.0867	26.1785	26.0773	25.9663	0.469415	-0.091849	0.321717	-0.0638854
MSMEG_2456	5,10-methylenetetrahydromethanopterin reductase	5,10-methylenetetrahydromethanopterin reductase (EC 1.5.99.11)	A0QV58	MSMEG_2456	Intermediary metabolism and respiration	35.634	3	16.6	0	11.381	22.1564	23.126	21.8959	22.8258	21.7845	22.5854	22.1438	22.4596	22.0773	0.158495	0.165872	0.196232	0.17168
MSMEG_2467	transketolase, central region	Oxoglutarate dehydrogenase (succinyl-transferring) (EC 1.2.4.2)	A0QV69	MSMEG_2467	Intermediary metabolism and respiration	76.532	13	31.4	0	45.079	22.4519	23.6326	23.7269	22.7936	22.0752	22.5379	23.0618	22.1195	22.1795	0.732573	0.816855	0.0137076	0.0153376
MSMEG_2468	L-carnitine dehydratase/bile acid-inducible protein F	L-carnitine dehydratase/bile acid-inducible protein F	A0QV70	MSMEG_2468	Intermediary metabolism and respiration	43.305	15	51.8	0	207.81	25.9514	26.1138	26.035	26.0775	25.962	25.8711	25.77	26.1137	25.7997	0.509166	0.138954	0.238279	0.0757217
MSMEG_2475	putative oxidoreductase YdbC	Putative oxidoreductase YdbC (EC 1.-.-.-)	A0QV76	MSMEG_2475	Intermediary metabolism and respiration	30.639	11	41.9	0	54.942	25.9123	26.0164	26.1766	25.5278	25.625	25.9168	26.0835	25.9729	25.8376	0.269316	0.0704664	0.939274	-0.274797
MSMEG_2487	4-aminobutyrate aminotransferase	4-aminobutyrate aminotransferase (EC 2.6.1.19)	A0QV88	MSMEG_2487	Intermediary metabolism and respiration	43.921	14	43.6	0	129.21	24.5875	24.5699	24.8513	24.8133	24.5328	24.542	25.1259	24.6977	24.777	0.54536	-0.197325	0.671505	-0.237509
MSMEG_2488	[NADP+] succinate-semialdehyde dehydrogenase	[NADP+] succinate-semialdehyde dehydrogenase (EC 1.2.1.16)	A0QV89	MSMEG_2488	Intermediary metabolism and respiration	51.245	11	33.3	0	161.49	25.2658	25.0094	25.3489	25.4373	25.2088	25.2887	25.3217	25.5171	25.3638	0.749503	-0.192836	0.425976	-0.0892442
MSMEG_2490	decarboxylase	Decarboxylase	A0QV91	MSMEG_2490	Lipid metabolism	21.559	7	68.9	0	86.087	25.7097	25.9146	25.9636	25.8425	25.6178	25.6391	25.9063	25.4187	25.9376	0.229501	0.108429	0.107493	-0.0543715
MSMEG_2497	amidase family protein	Amidase family protein	A0QV98	MSMEG_2497	Virulence, detoxification and adaptation	49.292	9	30.6	0	24.902	23.8811	22.8238	23.4938	23.7067	23.5218	23.5897	24.1284	23.6373	23.595	0.475919	-0.387327	0.431012	-0.180843
MSMEG_2500	conserved hypothetical protein	SGNH_hydro domain-containing protein	A0QVA0	MSMEG_2500	Conserved hypotheticals	43.927	13	38.1	0	26.565	23.3284	23.603	23.7838	23.4079	23.5671	23.6224	23.5839	23.8665	23.5693	0.244661	-0.101514	0.534296	-0.140741
MSMEG_2511	siderophore utilization protein	Siderophore utilization protein	A0QVB1	MSMEG_2511	Intermediary metabolism and respiration	31.285	8	45.5	0	108.71	27.3606	27.0676	26.9777	27.1072	27.2608	27.0521	27.5691	27.1512	27.296	0.532189	-0.203458	0.65386	-0.19876
MSMEG_2516	putative oxidoreductase	Putative oxidoreductase	A0QVB6	MSMEG_2516	Intermediary metabolism and respiration	32.408	11	48.5	0	80.292	24.6267	25.0571	24.6944	25.2046	25.1392	24.7843	25.5935	25.177	25.0961	1.14399	-0.496109	0.537753	-0.246155
rpsB	ribosomal protein S2	30S ribosomal protein S2	A0QVB8	MSMEG_2519	Information pathways	30.107	26	91.3	0	323.31	30.3747	30.4295	30.4027	30.6622	30.6005	30.613	30.1906	30.3222	30.4039	0.686994	0.0967833	2.10245	0.319703
tsf	translation elongation factor Ts	Elongation factor Ts (EF-Ts)	A0QVB9	MSMEG_2520	Information pathways	29.405	41	92	0	323.31	32.9944	32.8781	33.0289	33.0528	33.0797	33.0398	33.123	32.8766	33.1523	0.35182	-0.0835012	0.0257821	0.00678762
MSMEG_2528	glycerate kinase	Glycerate kinase	A0QVC7	MSMEG_2528	Intermediary metabolism and respiration	37.698	18	54.5	0	200.91	27.0945	27.5646	27.3609	26.9467	26.8237	26.9093	27.21	27.2038	27.3393	0.245741	0.0889632	2.47609	-0.357805
MSMEG_2529	glyoxylate reductase	Glyoxylate reductase (EC 1.1.1.26)	A0QVC8	MSMEG_2529	Intermediary metabolism and respiration	33.045	14	66.9	0	156.73	25.3711	25.2364	25.3693	24.7164	25.2009	25.3374	25.0537	25.1245	24.5575	1.05742	0.413749	0.266554	0.173037
MSMEG_2536	3-oxoacyl-[acyl-carrier-protein] reductase	3-oxoacyl-[acyl-carrier-protein] reductase (EC 1.1.1.100)	A0QVD5	MSMEG_2536	Lipid metabolism	26.852	8	52.6	0	83.287	23.821	23.6118	24.0055	24.0904	23.8756	24.1596	24.0433	24.0573	24.022	0.933876	-0.228091	0.00382798	0.00100772
MSMEG_2539	thiopurine S-methyltransferase (tpmt) superfamily protein	Thiopurine S-methyltransferase (Tpmt) superfamily protein	A0QVD8	MSMEG_2539	Intermediary metabolism and respiration	24.183	7	44.2	0	17.206	23.4468	23.4488	23.1975	22.2653	23.0951	23.6518	22.3929	23.4538	22.9443	0.613774	0.434068	0.0500455	0.073768
pyrH	uridylate kinase	Uridylate kinase (UK) (EC 2.7.4.22) (Uridine monophosphate kinase) (UMP kinase) (UMPK)	A0QVD9	MSMEG_2540	Intermediary metabolism and respiration	26.363	14	65.7	0	186.09	27.8212	27.5908	27.7479	27.8464	27.7547	27.5046	28.1165	27.7249	27.6672	0.301617	-0.116227	0.315321	-0.134289
frr	ribosome recycling factor	Ribosome-recycling factor (RRF) (Ribosome-releasing factor)	A0QVE0	MSMEG_2541	Information pathways	20.824	17	83.8	0	261.54	26.9984	27.188	27.3586	26.8168	27.7037	27.6876	26.9939	26.4943	27.7871	0.0813473	0.0899124	0.259597	0.310915
MSMEG_2553	transcriptional regulator, TetR family protein	Transcriptional regulator, TetR family protein	A0QVF2	MSMEG_2553	Information pathways	19.896	6	40.1	0	48.769	23.4986	23.759	22.8672	22.7764	22.4436	23.1096	23.4289	22.6996	21.8541	0.608192	0.714033	0.0828071	0.115635
dxr	1-deoxy-D-xylulose 5-phosphate reductoisomerase	1-deoxy-D-xylulose 5-phosphate reductoisomerase (DXP reductoisomerase) (EC 1.1.1.267) (1-deoxyxylulose-5-phosphate reductoisomerase) (2-C-methyl-D-erythritol 4-phosphate synthase)	A0QVH7	MSMEG_2578	Intermediary metabolism and respiration	41.064	10	39.7	0	105.97	25.8565	25.9288	26.0509	25.8936	25.8364	26.0234	25.9587	26.3283	25.9785	0.466166	-0.14307	0.574893	-0.17067
ispG	4-hydroxy-3-methylbut-2-en-1-yl diphosphate synthase	4-hydroxy-3-methylbut-2-en-1-yl diphosphate synthase (flavodoxin) (EC 1.17.7.3) (1-hydroxy-2-methyl-2-(E)-butenyl 4-diphosphate synthase)	A0QVH9	MSMEG_2580	Intermediary metabolism and respiration	40.481	22	71.4	0	323.31	27.5922	27.7298	27.5126	27.6139	27.7751	27.8419	27.9117	27.4845	27.6384	0.181079	-0.0666612	0.174554	0.0654341
map	methionine aminopeptidase, type I	Methionine aminopeptidase (MAP) (MetAP) (EC 3.4.11.18) (Peptidase M)	A0QVI6	MSMEG_2587	Intermediary metabolism and respiration	31.039	9	43.9	0	92.273	27.2665	27.4116	27.6051	27.1912	27.0402	27.2758	27.1627	27.3286	27.217	0.809246	0.191631	0.326205	-0.0670249
MSMEG_2593	gnat-family protein acetyltransferase	Gnat-family protein acetyltransferase	A0QVJ2	MSMEG_2593	Lipid metabolism	65.926	28	52.5	0	323.31	27.4734	27.7197	27.5688	27.5046	27.4925	27.5802	27.3344	27.4728	27.5795	0.548603	0.125084	0.346324	0.0635376
asnB	asparagine synthase (glutamine-hydrolyzing)	Asparagine synthase (Glutamine-hydrolyzing) (EC 6.3.5.4)	A0QVJ3	MSMEG_2594	Intermediary metabolism and respiration	65.293	36	73.5	0	323.31	29.2146	29.3107	29.4509	28.8017	29.0984	29.03	28.9372	29.0913	29.1256	1.42082	0.274058	0.281411	-0.0746301
MSMEG_2597	aldehyde dehydrogenase	Aldehyde dehydrogenase (EC 1.2.1.3)	A0QVJ6	MSMEG_2597	Intermediary metabolism and respiration	47.9	11	33	0	108.94	24.3583	24.3391	24.4782	24.5853	24.3217	24.307	24.4682	24.3945	24.0189	0.269034	0.0979945	0.266894	0.11077
MSMEG_2598	short chain dehydrogenase	Short chain dehydrogenase	A0QVJ7	MSMEG_2598	Intermediary metabolism and respiration	26.859	7	34.2	0	22.178	24.8108	25.0671	24.8682	25.0669	24.575	21.5289	25.7554	24.9562	24.8688	0.402589	-0.278077	0.572732	-1.46985
pcaH	protocatechuate 3,4-dioxygenase, beta subunit	Protocatechuate 3,4-dioxygenase, beta subunit (EC 1.13.11.3)	A0QVK0	MSMEG_2601	Virulence, detoxification and adaptation	28.337	10	60.9	0	147.83	25.3067	24.9085	25.3552	25.754	25.6088	25.6083	25.8029	25.7239	25.7416	1.77187	-0.566009	0.851242	-0.0990988
pcaG	protocatechuate 3,4-dioxygenase, alpha subunit	Protocatechuate 3,4-dioxygenase, alpha subunit (EC 1.13.11.3)	A0QVK1	MSMEG_2602	Virulence, detoxification and adaptation	19.526	7	63.8	0	46.657	22.3596	23.3878	22.7878	25.9987	22.3193	23.54	22.8873	25.1168	25.73	0.883554	-1.73298	0.170759	-0.625343
pcaB	3-carboxy-cis,cis-muconate cycloisomerase	3-carboxy-cis,cis-muconate cycloisomerase (EC 5.5.1.2)	A0QVK2	MSMEG_2603	Intermediary metabolism and respiration	41.725	14	37.2	0	80.315	24.0622	24.0284	24.085	24.204	22.5465	22.4318	23.6805	24.8018	24.6641	0.385376	-0.323571	0.917334	-1.32132
pcaC	4-carboxymuconolactone decarboxylase	4-carboxymuconolactone decarboxylase (EC 4.1.1.44)	A0QVK3	MSMEG_2604	Intermediary metabolism and respiration	14.79	7	61.9	0	106.5	21.8594	23.6147	23.0631	23.1896	23.2572	21.6949	23.4713	23.2315	23.9092	0.551815	-0.691618	0.684513	-0.823416
MSMEG_2611	pyridine nucleotide-disulphide oxidoreductase family protein	Pyridine nucleotide-disulphide oxidoreductase family protein	A0QVL0	MSMEG_2611	Intermediary metabolism and respiration	49.94	28	67.5	0	323.31	27.6296	27.4042	27.6415	27.4019	27.2513	27.3039	27.1513	27.5625	27.4846	0.465075	0.159007	0.23678	-0.0804024
mqo	malate:quinone-oxidoreductase	Probable malate:quinone oxidoreductase (EC 1.1.5.4) (MQO) (Malate dehydrogenase [quinone])	A0QVL2	MSMEG_2613	Intermediary metabolism and respiration	54.913	31	80.8	0	323.31	27.7449	27.6072	27.9755	27.8496	27.6802	28.0515	28.0613	27.7314	27.868	0.315592	-0.110996	0.0639204	-0.026427
MSMEG_2614	ElaA protein	ElaA protein	A0QVL3	MSMEG_2614	Unassigned	17.772	8	61.8	0	70.953	25.0301	25.3023	25.1047	24.8441	22.3995	23.1339	24.7491	24.2843	24.5828	1.73111	0.606969	0.664043	-1.0796
cobO	cob(I)alamin adenosyltransferase	Cob(I)alamin adenosyltransferase (EC 2.5.1.17)	A0QVL5	MSMEG_2616	Intermediary metabolism and respiration	21.891	13	78.7	0	164.97	23.5135	23.8716	23.119	23.8574	23.7787	22.3866	24.3504	23.8938	24.1041	1.13697	-0.614703	0.71491	-0.775194
cobA	uroporphyrin-III C-methyltransferase	Uroporphyrinogen III methylase (EC 1.3.1.76) (EC 2.1.1.107) (Uroporphyrinogen-III C-methyltransferase)	A0QVL7	MSMEG_2618	Intermediary metabolism and respiration	42.097	20	87.8	0	323.31	27.868	27.7995	27.9338	27.7089	27.6707	27.7025	28.0057	27.7933	27.7232	0.101379	0.0263424	0.789749	-0.146702
proS	prolyl-tRNA synthetase	Proline--tRNA ligase (EC 6.1.1.15) (Prolyl-tRNA synthetase) (ProRS)	A0QVM0	MSMEG_2621	Information pathways	63.843	41	77.4	0	323.31	30.7046	30.651	30.6321	30.6454	30.5651	30.5977	30.843	30.7344	30.6251	0.46536	-0.0715822	0.915232	-0.131438
MSMEG_2624	conserved hypothetical protein	Ribosome maturation factor RimP	A0QVM3	MSMEG_2624	Conserved hypotheticals	19.344	7	66.3	0	17.149	22.8578	22.403	23.2264	22.8375	23.0362	22.8144	21.0733	22.7043	23.0863	0.337884	0.541138	0.416685	0.608084
nusA	transcription termination factor NusA	Transcription termination/antitermination protein NusA	A0QVM4	MSMEG_2625	Information pathways	36.729	25	67.3	0	299.04	27.3482	27.5508	27.4298	27.5831	27.2904	27.3926	27.4559	27.4569	27.414	0.00380766	0.000704447	0.0822585	-0.0202166
infB	translation initiation factor IF-2	Translation initiation factor IF-2	A0QVM7	MSMEG_2628	Information pathways	65.926	16	35.1	0	65.656	24.8933	24.8816	25.1397	25.7291	25.6254	25.7371	24.9488	25.6825	25.2681	0.649408	-0.328229	0.857536	0.397424
rbfA	ribosome-binding factor A	Ribosome-binding factor A	A0QVM8	MSMEG_2629	Information pathways	16.594	6	65.4	0	48.351	26.174	26.4556	26.5858	26.3714	26.3632	26.5153	26.3977	26.2046	26.4144	0.181457	0.0662225	0.392998	0.0777365
MSMEG_2630	DHH family protein	DHH family protein	A0QVM9	MSMEG_2630	Unassigned	35.536	10	56.2	0	77.781	26.5764	26.3916	26.5865	26.4443	26.3579	26.2912	26.6315	26.6529	26.6491	0.926848	-0.126312	2.4764	-0.280034
MSMEG_2641	enoyl-CoA hydratase	Enoyl-CoA hydratase	A0QVP0	MSMEG_2641	Lipid metabolism	26.978	14	52	0	323.31	28.8488	28.8304	28.8245	28.8842	28.7939	28.6432	29.0284	28.9248	28.7739	0.428762	-0.0744623	0.593007	-0.135277
MSMEG_2643	conserved hypothetical protein	Uncharacterized protein	A0QVP2	MSMEG_2643	Conserved hypotheticals	20.603	3	28.9	0	30.928	22.9591	22.9753	23.5277	22.6005	22.7181	22.7425	23.0153	22.9075	24.2887	0.199867	-0.249794	0.737419	-0.716799
MSMEG_2647	metallophosphoesterase	Metallophosphoesterase	A0QVP6	MSMEG_2647	Lipid metabolism	37.44	9	40.5	0	53.563	25.3621	24.8804	25.1894	25.053	25.3367	25.0285	25.0068	25.421	24.9854	0.0102955	0.00624466	0.00325888	0.00172297
MSMEG_2648	Sfp-type phosphopantetheinyl transferase	Sfp-type phosphopantetheinyl transferase	A0QVP7	MSMEG_2648	Intermediary metabolism and respiration	23.949	14	70.1	0	125.72	25.4531	25.6042	25.662	25.4291	24.8241	25.3146	25.7043	25.4181	25.5784	0.0199343	0.00620333	0.864485	-0.377649
truB	tRNA pseudouridine synthase B	tRNA pseudouridine synthase B (EC 5.4.99.25) (tRNA pseudouridine(55) synthase) (Psi55 synthase) (tRNA pseudouridylate synthase) (tRNA-uridine isomerase)	A0QVP8	MSMEG_2649	Information pathways	32.43	11	53.5	0	42.002	22.7719	22.5974	22.8411	22.3969	22.744	22.5448	23.3547	22.5362	22.4685	0.0584367	-0.0496241	0.30238	-0.224572
MSMEG_2651	alkanesulfonate monooxygenase family protein	Alkanesulfonate monooxygenase family protein	A0QVQ0	MSMEG_2651	Virulence, detoxification and adaptation	41.665	10	35.8	0	203.03	24.9319	24.8873	24.7275	24.7091	24.5572	24.4715	24.7562	24.7452	24.7772	0.643398	0.0893968	1.20794	-0.180243
MSMEG_2652	iron repressor protein	Iron repressor protein	A0QVQ1	MSMEG_2652	Unassigned	25.624	12	53	0	120.66	25.7095	25.8307	25.7233	25.7701	25.6333	25.7572	25.1546	25.7479	25.9545	0.217164	0.1355	0.155338	0.10117
ribF	riboflavin biosynthesis protein RibF	Riboflavin biosynthesis protein [Includes: Riboflavin kinase (EC 2.7.1.26) (Flavokinase); FMN adenylyltransferase (EC 2.7.7.2) (FAD pyrophosphorylase) (FAD synthase)]	A0QVQ2	MSMEG_2653	Intermediary metabolism and respiration	35.722	8	37.8	0	86.07	25.2075	25.0712	25.1606	25.3479	25.0076	24.8725	24.7823	25.1316	25.0375	0.658891	0.162628	0.202278	0.0921968
rpsO	ribosomal protein S15	30S ribosomal protein S15	A0QVQ3	MSMEG_2654	Information pathways	10.344	10	65.2	0	75.17	25.6207	25.9715	25.9016	27.6882	27.0819	27.4724	25.4866	27.35	26.5972	0.513961	-0.646663	0.755577	0.936264
gpsI	guanosine pentaphosphate synthetase I/polyribonucleotide nucleotidyltransferase	Polyribonucleotide nucleotidyltransferase (EC 2.7.7.8) (Polynucleotide phosphorylase) (PNPase)	A0QVQ5	MSMEG_2656	Information pathways	81.026	67	72.6	0	323.31	32.8009	32.8138	32.9274	32.8292	32.7146	32.7125	32.8512	32.9217	32.7813	0.0236821	-0.00404231	0.822368	-0.0992953
MSMEG_2658	beta-lactamase	Beta-lactamase (EC 3.5.2.6)	A0QVQ7	MSMEG_2658	Virulence, detoxification and adaptation	31.095	17	68.6	0	114.03	27.1247	26.8779	26.4479	26.821	26.7078	26.6308	27.6564	26.7986	26.698	0.256682	-0.234158	0.463039	-0.331149
ald	alanine dehydrogenase	Alanine dehydrogenase (EC 1.4.1.1)	A0QVQ8	MSMEG_2659	Intermediary metabolism and respiration	38.955	27	83	0	323.31	29.0063	28.7223	28.7289	29.119	28.8475	28.6874	29.2442	28.7305	28.8638	0.284394	-0.127041	0.112154	-0.061552
dapB	dihydrodipicolinate reductase	4-hydroxy-tetrahydrodipicolinate reductase (HTPA reductase) (EC 1.17.1.8)	A0QVR3	MSMEG_2664	Intermediary metabolism and respiration	25.71	16	76.3	0	313.01	29.2202	29.1513	29.0986	29.2174	29.0311	29.024	29.4339	29.213	29.1253	0.439484	-0.100723	0.678646	-0.16658
MSMEG_2667	HpcH/HpaI aldolase/citrate lyase family protein, putative	HpcH/HpaI aldolase/citrate lyase family protein, putative	A0QVR7	MSMEG_2667	Intermediary metabolism and respiration	33.266	17	67	0	157.04	25.4338	26.0221	25.8115	25.4299	25.4951	25.3437	25.775	25.7371	25.6923	0.0411451	0.0210063	2.47576	-0.311931
MSMEG_2669	hydrolase	Hydrolase	A0QVR8	MSMEG_2669	Unassigned	26.668	14	68.7	0	172.85	28.0169	27.8632	28.1884	27.8968	27.7017	27.9151	28.4005	27.9103	28.0074	0.178954	-0.0832659	0.74797	-0.268237
thyA	thymidylate synthase	Thymidylate synthase (TS) (TSase) (EC 2.1.1.45)	A0QVR9	MSMEG_2670	Intermediary metabolism and respiration	30.056	10	51.9	0	186.43	27.7193	27.7139	27.615	27.7421	27.6829	27.6766	28.1518	27.7212	27.6848	0.479747	-0.169823	0.429256	-0.152017
folA	dihydrofolate reductase	Dihydrofolate reductase (EC 1.5.1.3)	A0QVS0	MSMEG_2671	Intermediary metabolism and respiration	17.204	5	51.9	0	52.496	21.8256	22.9032	24.038	23.9735	23.9578	23.837	23.4071	24.0343	23.0907	0.351005	-0.588446	0.665759	0.412078
thyX	thymidylate synthase, flavin-dependent	Flavin-dependent thymidylate synthase (FDTS) (EC 2.1.1.148) (FAD-dependent thymidylate synthase) (Thymidylate synthase ThyX) (TS) (TSase)	A0QVT0	MSMEG_2683	Intermediary metabolism and respiration	27.591	10	40.8	0	66.961	25.5979	25.5149	25.3238	25.4987	25.3367	25.4777	24.9264	25.4125	25.4093	0.563648	0.229455	0.483437	0.188276
dapA	dihydrodipicolinate synthase	4-hydroxy-tetrahydrodipicolinate synthase (HTPA synthase) (EC 4.3.3.7)	A0QVT1	MSMEG_2684	Intermediary metabolism and respiration	30.883	17	60.7	0	323.31	28.3388	28.2599	28.4091	28.1191	28.2278	28.2314	28.5172	28.241	28.4176	0.241019	-0.0559565	1.05395	-0.199143
MSMEG_2685	metallo-beta-lactamase superfamily protein	Ribonuclease J (RNase J) (EC 3.1.-.-)	A0QVT2	MSMEG_2685	Virulence, detoxification and adaptation	59.617	17	42.8	0	233.73	26.7851	26.6882	26.6417	26.612	26.6999	26.9358	26.8056	25.7479	26.5112	0.47791	0.350099	0.526263	0.394372
MSMEG_2687	carveol dehydrogenase	Carveol dehydrogenase (EC 1.1.1.275)	A0QVT4	MSMEG_2687	Intermediary metabolism and respiration	28.311	3	13.5	0	21.465	23.2182	22.9262	22.9394	22.6639	22.7698	23.2471	22.8679	23.0514	23.2522	0.0699601	-0.0292492	0.317651	-0.163613
MSMEG_2688	antibiotic biosynthesis monooxygenase domain protein	Antibiotic biosynthesis monooxygenase domain protein	A0QVT5	MSMEG_2688	Virulence, detoxification and adaptation	10.814	5	59.6	0	110.67	25.754	25.7558	25.6642	25.6304	26.3871	26.3474	25.4205	25.1169	26.0709	0.266255	0.188568	0.716277	0.585543
MSMEG_2690	DNA translocase FtsK	DNA translocase FtsK	A0QVT6	MSMEG_2690	Cell wall and cell processes	99.228	25	37.5	0	198.49	24.4502	24.0576	24.4112	23.3471	21.93	20.8994	22.7396	24.4923	24.3861	0.30376	0.433655	0.933422	-1.81386
35kd_ag	35 kDa protein	35 kDa protein	A0QVU2	MSMEG_2695	Unassigned	30.338	30	95.3	0	323.31	21.6273	23.8989	22.354	23.0394	24.0137	24.4866	23.1783	21.4654	24.0703	0.0979846	-0.277932	0.465521	0.941867
MSMEG_2698	conserved hypothetical protein	LEH domain-containing protein	A0QVU5	MSMEG_2698	Conserved hypotheticals	15.415	7	44.9	0	131.79	22.0963	22.9132	23.1823	22.469	22.2428	23.4723	22.0151	22.4767	21.6616	0.777377	0.679492	0.691928	0.676915
MSMEG_2727	glutamate binding protein	Glutamate binding protein	A0QVX3	MSMEG_2727	Intermediary metabolism and respiration	29.036	32	84.6	0	323.31	24.1445	24.3836	24.3356	22.6768	24.6968	24.5308	22.7122	24.0603	24.4269	0.454226	0.554775	0.101595	0.23501
miaB	tRNA-I(6)A37 thiotransferase enzyme MiaB	tRNA-2-methylthio-N(6)-dimethylallyladenosine synthase (EC 2.8.4.3) ((Dimethylallyl)adenosine tRNA methylthiotransferase MiaB) (tRNA-i(6)A37 methylthiotransferase)	A0QVX5	MSMEG_2729	Information pathways	55.516	14	38.7	0	200.29	25.4591	25.5075	25.5195	25.7082	25.4401	25.5097	25.9186	25.498	25.5921	0.60632	-0.174212	0.31777	-0.116906
MSMEG_2731	ATPase involved in DNA repair	Uncharacterized protein MSMEG_2731/MSMEI_2664	A0QVX6	MSMEG_2731	Information pathways	49.735	30	62.6	0	323.31	27.7225	27.962	27.8078	27.9274	27.7799	27.9612	27.5769	27.9189	27.8477	0.146873	0.0495904	0.386197	0.108356
MSMEG_2738	biotin sulfoxide reductase	Biotin sulfoxide reductase (EC 1.-.-.-)	A0QVY3	MSMEG_2738	Intermediary metabolism and respiration	83.302	19	38.5	0	200.29	25.0508	25.1511	25.1297	25.0929	25.0669	24.9279	24.6999	25.0757	24.9822	0.750843	0.191249	0.371113	0.109936
lexA	LexA repressor	LexA repressor (EC 3.4.21.88)	A0QVY5	MSMEG_2740	Regulatory proteins	25.778	6	42.8	0	241.34	25.0394	22.9764	21.6673	25.0754	24.9827	25.379	23.2554	25.1067	25.4683	0.505203	-1.38243	0.314816	0.53555
MSMEG_2744	thymidylate synthase	Thymidylate synthase	A0QVY9	MSMEG_2744	Intermediary metabolism and respiration	25.206	11	60.7	0	57.767	25.1227	22.2594	25.417	25.4836	25.1771	25.1663	25.0201	25.1904	24.9924	0.326453	-0.801249	0.793766	0.208021
MSMEG_2746	conserved hypothetical alanine and leucine rich protein	Conserved hypothetical alanine and leucine rich protein	A0QVZ0	MSMEG_2746	Conserved hypotheticals	38.286	14	68.7	0	218.56	26.6984	26.5381	26.8586	26.5225	26.85	26.9899	26.7949	26.7546	26.9178	0.520023	-0.123999	0.0842759	-0.0349655
MSMEG_2750	iron-dependent repressor IdeR	Iron-dependent repressor IdeR	A0QVZ3	MSMEG_2750	Regulatory proteins	25.416	21	86.5	0	323.31	27.0713	27.2014	27.3302	26.9625	27.0954	27.7966	26.5367	27.097	27.344	0.345115	0.208433	0.343672	0.29223
MSMEG_2752	sigma factor SigB	RNA polymerase sigma factor	A0QVZ5	MSMEG_2752	Information pathways	36.069	20	54.2	0	239.32	26.3476	26.3916	26.3157	26.3821	26.2834	26.1444	26.5646	26.2677	26.2462	0.0251095	-0.00787862	0.292997	-0.0895437
MSMEG_2754	conserved hypothetical protein	Uncharacterized protein	A0QVZ7	MSMEG_2754	Conserved hypotheticals	8.6898	7	96.2	0	178.94	24.1432	24.2413	24.2856	23.8095	24.219	23.8932	23.1959	24.1551	24.0369	0.631533	0.427409	0.211118	0.177947
MSMEG_2758	sigma factor MysA	RNA polymerase sigma factor SigA	A0QW02	MSMEG_2758	Information pathways	51.503	33	47.2	0	323.31	28.9795	28.8981	28.9182	28.7329	28.6961	28.7142	28.9605	29.182	28.7438	0.0829362	-0.0302041	0.91085	-0.247684
MSMEG_2760	polyphosphate glucokinase	Polyphosphate glucokinase (EC 2.7.1.63)	A0QW03	MSMEG_2760	Intermediary metabolism and respiration	28.13	14	60.7	0	210.25	25.3223	25.8477	25.3586	25.6151	25.3686	25.2552	25.8808	25.839	25.4348	0.399101	-0.208665	0.794074	-0.305221
MSMEG_2762	inositol-1-monophosphatase	Inositol-phosphate phosphatase (EC 3.1.3.25)	A0QW04	MSMEG_2762	Intermediary metabolism and respiration	29.227	19	58.7	0	323.31	25.3329	24.6634	25.0142	25.2133	23.9683	24.5881	24.0669	25.4987	25.0903	0.0899462	0.118196	0.204774	-0.29542
MSMEG_2763	conserved hypothetical protein	Uncharacterized protein	A0QW06	MSMEG_2763	Conserved hypotheticals	10.954	2	53	0	34.934	22.106	22.4227	22.4498	23.2165	23.4002	23.2349	23.1565	22.1473	21.8099	0.0364378	-0.0451031	1.04893	0.912556
MSMEG_2765	deoxyuridine 5'-triphosphate nucleotidohydrolase	Deoxyuridine 5'-triphosphate nucleotidohydrolase (dUTPase) (EC 3.6.1.23) (dUTP pyrophosphatase)	A0QW08	MSMEG_2765	Intermediary metabolism and respiration	15.935	8	81.8	0	138.36	25.0398	25.0815	22.9684	24.9845	24.9997	25.3445	25.3132	21.9814	25.0433	0.0686006	0.250579	0.391267	0.996909
MSMEG_2766	conserved hypothetical protein	Uncharacterized protein	A0QW09	MSMEG_2766	Conserved hypotheticals	27.67	12	67	0	78.117	26.0585	25.9215	26.2361	25.8376	26.0457	26.0162	25.0294	26.1955	26.2985	0.215178	0.230892	0.110038	0.125341
MSMEG_2768	OB-fold nucleic acid binding domain protein	OB-fold nucleic acid binding domain protein	A0QW11	MSMEG_2768	Information pathways	13.697	7	64.2	0	60.24	24.327	24.2721	24.2559	24.4093	24.3578	24.2178	23.8761	24.4466	24.2555	0.211813	0.0922953	0.312708	0.135565
MSMEG_2769	TrkB protein	Trk system potassium uptake protein TrkA	A0QW13	MSMEG_2769	Unassigned	24.412	8	43.7	0	140.22	25.4746	24.9939	25.1079	25.3782	25.2595	25.157	25.3718	25.4501	25.3302	0.572136	-0.191884	0.749722	-0.119099
MSMEG_2771	TrkA protein	Trk system potassium uptake protein TrkA	A0QW14	MSMEG_2771	Unassigned	23.945	10	52.7	0	89.486	25.3095	25.2524	25.042	25.1636	25.3325	25.2043	24.8902	25.4984	25.0619	0.0918062	0.0511176	0.167084	0.0833155
dxs	1-deoxy-D-xylulose-5-phosphate synthase	1-deoxy-D-xylulose-5-phosphate synthase (EC 2.2.1.7) (1-deoxyxylulose-5-phosphate synthase) (DXP synthase) (DXPS)	A0QW19	MSMEG_2776	Intermediary metabolism and respiration	68.034	40	77.9	0	323.31	25.5836	25.9468	25.9421	25.8562	25.9372	26.1269	26.205	26.0809	26.1025	1.13743	-0.305302	0.812148	-0.15601
hemE	uroporphyrinogen decarboxylase	Uroporphyrinogen decarboxylase (UPD) (URO-D) (EC 4.1.1.37)	A0QW23	MSMEG_2780	Intermediary metabolism and respiration	37.41	12	58.4	0	227.51	27.8294	27.3875	27.6289	27.507	27.4835	27.6092	27.7603	27.7759	27.6708	0.384166	-0.120415	1.79248	-0.202431
hemG	protoporphyrinogen oxidase	Coproporphyrinogen III oxidase (EC 1.3.3.15)	A0QW24	MSMEG_2781	Intermediary metabolism and respiration	47.434	12	42.6	0	44.737	24.6924	24.4539	24.3163	24.3882	24.3269	24.0809	25.0345	24.3352	24.5793	0.280631	-0.162121	0.786766	-0.38433
MSMEG_2782	conserved hypothetical protein	Coproheme decarboxylase (EC 1.3.98.5) (Coproheme III oxidative decarboxylase) (Hydrogen peroxide-dependent heme synthase)	A0QW25	MSMEG_2782	Conserved hypotheticals	26.304	24	88.3	0	323.31	29.8667	29.4984	29.7832	29.713	29.8027	29.6352	29.9104	29.6436	29.6994	0.0903794	-0.0350196	0.133087	-0.0341759
msrB	methionine-R-sulfoxide reductase	Peptide-methionine (R)-S-oxide reductase (EC 1.8.4.12)	A0QW27	MSMEG_2784	Intermediary metabolism and respiration	15.458	6	38.7	0	132.07	25.3181	25.4079	25.6675	22.7504	24.9914	25.235	23.4892	25.0097	25.0752	0.823786	0.939809	0.0739256	-0.199109
MSMEG_2787	putative riboflavin biosynthesis protein RibD	Putative riboflavin biosynthesis protein RibD	A0QW30	MSMEG_2787	Intermediary metabolism and respiration	27.927	10	51.9	0	23.977	22.6584	23.8112	22.1231	23.7922	21.5229	22.2001	22.3134	23.822	21.8983	0.0860863	0.186356	0.0676899	-0.172812
MSMEG_2788	ATP/GTP-binding integral membrane protein	ATP/GTP-binding integral membrane protein	A0QW31	MSMEG_2788	Information pathways	37.149	18	69	0	186.76	25.6203	26.3993	26.2839	25.532	25.3929	25.4847	26.1003	26.1206	26.1377	0.0252809	-0.0183417	3.98235	-0.649641
MSMEG_2789	acetyltransferase, GNAT family protein	Acetyltransferase, GNAT family protein	A0QW32	MSMEG_2789	Lipid metabolism	19.036	7	47.2	0	59.959	23.7843	23.5022	23.5596	24.0284	23.8149	23.5405	23.7758	23.6782	23.6093	0.297675	-0.0723985	0.289381	0.106852
MSMEG_2791	pyridoxamine 5'-phosphate oxidase family protein	Pyridoxamine 5'-phosphate oxidase family protein	A0QW34	MSMEG_2791	Intermediary metabolism and respiration	15.079	4	27	0	6.4172	22.5886	23.9294	22.923	23.0531	22.9966	22.739	22.9684	22.3922	22.412	0.553569	0.556132	0.73131	0.338718
MSMEG_2799	phospho-2-dehydro-3-deoxyheptonate aldolase	Phospho-2-dehydro-3-deoxyheptonate aldolase (EC 2.5.1.54)	A0QW41	MSMEG_2799	Intermediary metabolism and respiration	37.351	16	56.3	0	287.2	26.548	26.514	26.3461	26.6074	26.6362	26.5108	26.1356	26.517	26.764	0.00478826	-0.00282351	0.237427	0.112602
MSMEG_2839	transcriptional accessory protein	Transcriptional accessory protein	A0QW71	MSMEG_2839	Information pathways	85.418	40	57.3	0	323.31	28.2102	28.398	28.1317	27.9143	28.1302	28.008	28.3202	28.2882	28.0572	0.0760222	0.0247504	0.920063	-0.204407
MSMEG_2901	conserved hypothetical protein	SnoaL-like domain-containing protein	A0QWD2	MSMEG_2901	Conserved hypotheticals	20.181	6	38.5	0	130.46	24.1969	22.5827	24.1635	24.3104	24.4289	24.1926	23.7439	24.4115	24.3044	0.370319	-0.505563	0.292279	0.157394
MSMEG_2900	2-hydroxy-6-oxo-6-phenylhexa-2,4-dienoate hydrolase	2-hydroxy-6-oxo-6-phenylhexa-2,4-dienoate hydrolase (EC 3.7.1.-)	A0QWD3	MSMEG_2900	Intermediary metabolism and respiration	31.665	14	59.4	0	126.02	25.8465	25.6683	25.8252	25.8939	26.0783	26.0265	26.1965	25.9673	25.9726	1.32031	-0.265473	0.18802	-0.045929
MSMEG_2913	hydrolase	Hydrolase	A0QWE5	MSMEG_2913	Unassigned	32.234	13	53	0	37.425	24.7873	24.4552	24.5091	21.8454	23.5931	24.353	21.9476	24.7924	22.8198	0.757824	1.39723	0.0229871	0.0772069
MSMEG_2926	glycine betaine/carnitine/choline transport ATP-binding protein opuCA	Glycine betaine/carnitine/choline transport ATP-binding protein opuCA	A0QWF7	MSMEG_2926	Cell wall and cell processes	43.397	10	44.9	0	27.917	22.9678	23.6485	23.0893	22.8892	23.2881	23.3488	23.2516	22.0331	22.5066	0.707025	0.63811	0.687313	0.578265
MSMEG_2929	thioesterase family protein	Thioesterase family protein	A0QWG0	MSMEG_2929	Lipid metabolism	22.631	10	61.7	0	32.087	24.3081	22.2923	23.9336	24.3094	24.3823	21.4838	22.0236	24.5445	24.3523	0.0430699	-0.128773	0.069329	-0.24827
thrS	threonyl-tRNA synthetase	Threonine--tRNA ligase (EC 6.1.1.3) (Threonyl-tRNA synthetase) (ThrRS)	A0QWG2	MSMEG_2931	Information pathways	77.01	54	74.6	0	323.31	29.3933	29.3783	29.3602	29.3177	29.1303	29.2216	29.2622	29.4867	29.1489	0.320791	0.0780042	0.269318	-0.0760689
MSMEG_2932	HIT family protein hydrolase	HIT family protein hydrolase	A0QWG3	MSMEG_2932	Unassigned	22.524	10	84.9	0	88.874	24.9137	24.7045	24.8842	25.1177	24.8517	24.88	24.7659	24.9281	24.944	0.201083	-0.0452296	0.278335	0.0704352
MSMEG_2937	pyridoxine biosynthesis protein	Pyridoxal 5'-phosphate synthase subunit PdxS (PLP synthase subunit PdxS) (EC 4.3.3.6) (Pdx1)	A0QWG8	MSMEG_2937	Intermediary metabolism and respiration	32.102	24	83.5	0	323.31	28.6473	28.8747	28.8484	28.9691	29.2313	29.048	28.695	28.8377	29.028	0.20354	-0.0634251	0.860425	0.229209
tesB	acyl-CoA thioesterase II	Acyl-CoA thioesterase II (EC 3.1.2.-)	A0QWG9	MSMEG_2938	Lipid metabolism	31.78	11	56.9	0	147.53	26.8077	26.5555	26.6787	26.7945	26.5358	26.1609	27.1338	26.4956	26.2643	0.0636018	0.0493844	0.157883	-0.134165
MSMEG_2940	conserved hypothetical protein	Probable transcriptional regulatory protein MSMEG_2940/MSMEI_2866	A0QWH1	MSMEG_2940	Conserved hypotheticals	26.765	12	64.1	0	138.82	27.1924	27.9849	27.1735	27.6561	27.64	27.7193	27.26	27.0715	27.4447	0.265402	0.191532	1.69661	0.413069
MSMEG_2941	NAD dependent epimerase/dehydratase family protein	NAD dependent epimerase/dehydratase family protein	A0QWH2	MSMEG_2941	Intermediary metabolism and respiration	22.193	10	60.2	0	29.693	24.1015	22.9678	24.2601	23.7704	24.2059	24.3875	22.4715	24.0893	24.3135	0.0752133	0.151693	0.33696	0.496499
ruvA	holliday junction DNA helicase RuvA	Holliday junction ATP-dependent DNA helicase RuvA (EC 3.6.4.12)	A0QWH5	MSMEG_2944	Information pathways	20.019	5	35.4	0	86.661	24.1273	23.5003	23.7529	23.7325	23.5733	22.3188	23.9199	23.716	23.389	0.189885	0.118523	0.42059	-0.466731
hisS	histidyl-tRNA synthetase	Histidine--tRNA ligase (EC 6.1.1.21) (Histidyl-tRNA synthetase) (HisRS)	A0QWK7	MSMEG_2976	Information pathways	45.663	34	80.3	0	323.31	29.305	29.3597	29.3316	29.4533	29.0853	29.1821	29.1302	29.393	29.1121	0.582497	0.120331	0.069836	0.0284996
MSMEG_2999	conserved protein	Conserved protein	A0QWM9	MSMEG_2999	Conserved hypotheticals	59.974	10	29	0	159.37	25.8259	25.4238	25.2651	25.2507	25.2306	25.2459	25.517	25.3779	25.2911	0.240791	0.109556	1.08813	-0.152947
MSMEG_3000	metallopeptidase, zinc binding	Metallopeptidase, zinc binding	A0QWN0	MSMEG_3000	Intermediary metabolism and respiration	31.421	8	49.5	0	88.791	24.7308	25.0569	24.4978	24.6425	24.6618	24.7074	24.7474	24.6278	24.7684	0.101214	0.047315	0.387236	-0.0439466
aspS	aspartyl-tRNA synthetase	Aspartate--tRNA(Asp/Asn) ligase (EC 6.1.1.23) (Aspartyl-tRNA synthetase) (AspRS) (Non-discriminating aspartyl-tRNA synthetase) (ND-AspRS)	A0QWN3	MSMEG_3003	Information pathways	65.169	34	57.2	0	323.31	29.9951	29.893	29.8282	30.0345	29.7906	29.8744	30.094	30.0505	29.9098	0.695666	-0.112671	0.582296	-0.118287
MSMEG_3004	conserved hypothetical protein TIGR00026	Uncharacterized protein	A0QWN4	MSMEG_3004	Conserved hypotheticals	16.489	11	90.1	0	34.616	24.0807	24.4809	24.6768	23.4723	24.1583	24.842	23.7383	22.2833	24.2656	0.728755	0.98372	0.438405	0.728448
MSMEG_3013	putative transcriptional regulator family protein	Putative transcriptional regulator family protein	A0QWP3	MSMEG_3013	Information pathways	17.461	3	25	0	36.847	23.0674	22.4724	23.1491	23.2931	23.0054	21.9748	23.552	23.1409	22.8682	0.425925	-0.290747	0.40771	-0.429269
MSMEG_3019	conserved hypothetical protein	zinc-ribbon_6 domain-containing protein	A0QWP9	MSMEG_3019	Conserved hypotheticals	38.239	11	50.3	0	113.41	25.1723	25.2652	25.4941	24.8843	25.3683	25.2057	25.4021	25.2467	24.9887	0.252775	0.098011	0.116591	-0.0597687
alaS	alanyl-tRNA synthetase	Alanine--tRNA ligase (EC 6.1.1.7) (Alanyl-tRNA synthetase) (AlaRS)	A0QWQ4	MSMEG_3025	Information pathways	96.782	57	70.5	0	323.31	30.2856	30.2188	30.3068	30.3851	30.2708	30.2769	30.3518	30.4112	30.2529	0.570094	-0.0682615	0.17787	-0.0277551
aroC	chorismate synthase	Chorismate synthase (CS) (EC 4.2.3.5) (5-enolpyruvylshikimate-3-phosphate phospholyase)	A0QWQ9	MSMEG_3030	Intermediary metabolism and respiration	41.943	31	83	0	323.31	29.3567	29.1945	29.3825	29.1647	29.3608	29.1514	29.1808	29.5124	29.3893	0.164901	-0.0496006	0.499834	-0.135155
aroB	3-dehydroquinate synthase	3-dehydroquinate synthase (DHQS) (EC 4.2.3.4)	A0QWR1	MSMEG_3033	Intermediary metabolism and respiration	39.316	18	66.2	0	291.81	25.5826	26.1594	25.6978	26.0629	25.0292	26.1657	22.3371	26.1113	26.1647	0.299075	0.942242	0.267446	0.881574
MSMEG_3034	metallopeptidase, M24 family protein	Metallopeptidase, M24 family protein	A0QWR3	MSMEG_3034	Intermediary metabolism and respiration	39.791	9	34.4	0	211.2	25.3401	25.2854	25.1578	25.2578	25.1955	25.2636	25.6091	25.3541	25.2694	0.577615	-0.149762	0.756939	-0.171893
efp	translation elongation factor P	Elongation factor P (EF-P)	A0QWR4	MSMEG_3035	Information pathways	20.553	12	64.2	0	323.31	29.6874	29.6092	29.7915	29.2795	29.5531	29.6636	29.5905	29.8067	29.8222	0.182023	-0.043759	0.817913	-0.241067
MSMEG_3040	beta-lactamase	Beta-lactamase	A0QWR8	MSMEG_3040	Virulence, detoxification and adaptation	43.354	14	46.8	0	60.104	21.8524	24.4182	24.5398	21.634	24.2411	24.2702	21.3344	24.4189	24.5815	0.0392409	0.158533	0.0152687	-0.0631784
MSMEG_3042	PyrR bifunctional protein	Bifunctional protein PyrR [Includes: Pyrimidine operon regulatory protein; Uracil phosphoribosyltransferase (UPRTase) (EC 2.4.2.9)]	A0QWS0	MSMEG_3042	Intermediary metabolism and respiration	20.069	6	34.6	0	30.278	24.173	24.1645	24.2199	24.1172	24.1297	24.1226	24.4613	24.0823	24.0646	0.0443983	-0.0169729	0.242739	-0.0796038
pyrB	aspartate carbamoyltransferase	Aspartate carbamoyltransferase (EC 2.1.3.2) (Aspartate transcarbamylase) (ATCase)	A0QWS1	MSMEG_3043	Intermediary metabolism and respiration	34.349	16	61	0	126.49	25.6474	25.5929	25.4317	25.3599	25.2883	25.1792	25.5288	25.5388	25.3485	0.403829	0.0853055	1.13733	-0.196213
MSMEG_3044	dihydroorotase	Dihydroorotase (DHOase) (EC 3.5.2.3)	A0QWS2	MSMEG_3044	Intermediary metabolism and respiration	46.572	14	45.3	0	305.11	26.3342	26.467	26.5194	26.4096	26.4844	26.5237	26.6346	26.3687	26.4321	0.14608	-0.0382474	0.0227347	-0.00591469
carA	carbamoyl-phosphate synthase, small subunit	Carbamoyl-phosphate synthase small chain (EC 6.3.5.5) (Carbamoyl-phosphate synthetase glutamine chain)	A0QWS4	MSMEG_3046	Intermediary metabolism and respiration	40.62	15	60.7	0	183.65	25.3055	26.3905	26.5394	25.9495	23.688	24.9444	22.4893	25.3312	25.6203	0.677254	1.59819	0.115749	0.380331
carB	carbamoyl-phosphate synthase, large subunit	Carbamoyl-phosphate synthase large chain (EC 6.3.5.5) (Carbamoyl-phosphate synthetase ammonia chain)	A0QWS5	MSMEG_3047	Intermediary metabolism and respiration	119.53	62	60.3	0	323.31	29.8356	29.6597	29.7642	29.9147	30.0209	29.985	30.1411	29.9254	29.9676	1.43829	-0.258206	0.199615	-0.0378539
MSMEG_3050	integration host factor	Integration host factor	A0QWS8	MSMEG_3050	Information pathways	11.635	20	91.4	0	323.31	30.4015	30.5118	30.4202	30.3365	30.6435	30.621	30.4808	30.0772	30.7069	0.0416303	0.0228945	0.207381	0.112024
MSMEG_3051	guanylate kinase	Guanylate kinase (EC 2.7.4.8) (GMP kinase)	A0QWS9	MSMEG_3051	Intermediary metabolism and respiration	21.588	6	44.5	0	34.603	23.9582	24.0084	24.1125	23.9875	23.9687	24.2895	24.022	24.076	24.3802	0.479988	-0.133046	0.195186	-0.0774841
coaBC	phosphopantothenoylcysteine decarboxylase/phosphopantothenate--cysteine ligase	Coenzyme A biosynthesis bifunctional protein CoaBC (DNA/pantothenate metabolism flavoprotein) (Phosphopantothenoylcysteine synthetase/decarboxylase) (PPCS-PPCDC) [Includes: Phosphopantothenoylcysteine decarboxylase (PPC decarboxylase) (PPC-DC) (EC 4.1.1.36) (CoaC); Phosphopantothenate--cysteine ligase (EC 6.3.2.5) (CoaB) (Phosphopantothenoylcysteine synthetase) (PPC synthetase) (PPC-S)]	A0QWT2	MSMEG_3054	Intermediary metabolism and respiration	43.152	16	57.7	0	158.36	25.5442	25.5339	25.4312	25.6118	25.4442	25.3232	25.3295	25.8578	25.4788	0.117977	-0.0522823	0.207749	-0.0956306
metK	S-adenosylmethionine synthetase	S-adenosylmethionine synthase (AdoMet synthase) (EC 2.5.1.6) (MAT) (Methionine adenosyltransferase)	A0QWT3	MSMEG_3055	Intermediary metabolism and respiration	42.59	35	92.5	0	323.31	31.7384	31.5135	31.5846	31.5678	31.6966	31.5331	31.8471	31.6004	31.5917	0.250873	-0.0675996	0.342463	-0.0805607
MSMEG_3059	esterase	Esterase	A0QWT7	MSMEG_3059	Lipid metabolism	30.968	18	75.9	0	323.31	28.6763	28.8406	28.8852	28.6208	28.6729	29.049	28.6566	28.2443	28.9215	0.394181	0.193218	0.294263	0.173424
fmt	methionyl-tRNA formyltransferase	Methionyl-tRNA formyltransferase (EC 2.1.2.9)	A0QWU2	MSMEG_3064	Information pathways	33.007	20	73.4	0	286.85	26.4466	26.5065	26.2909	26.6464	26.5886	25.9336	26.0139	26.365	26.512	0.29619	0.117695	0.124366	0.0925331
rpe	ribulose-phosphate 3-epimerase	Ribulose-phosphate 3-epimerase (EC 5.1.3.1)	A0QWU4	MSMEG_3066	Intermediary metabolism and respiration	23.7	7	64.4	0	126.51	26.9609	27.1621	27.168	27.0417	27.0948	27.2496	27.3422	27.2283	27.1606	0.784538	-0.146707	0.63327	-0.115025
ribD	riboflavin biosynthesis protein RibD	Riboflavin biosynthesis protein RibD [Includes: Diaminohydroxyphosphoribosylaminopyrimidine deaminase (DRAP deaminase) (EC 3.5.4.26) (Riboflavin-specific deaminase); 5-amino-6-(5-phosphoribosylamino)uracil reductase (EC 1.1.1.193) (HTP reductase)]	A0QWU5	MSMEG_3067	Intermediary metabolism and respiration	34.814	17	71.3	0	74.886	24.3381	24.2481	24.6743	24.3668	24.479	24.4301	24.5388	24.5571	24.2646	0.0727274	-0.0332953	0.101277	-0.0281963
ribE	riboflavin synthase, alpha subunit	Riboflavin synthase, alpha subunit (EC 2.5.1.9)	A0QWU9	MSMEG_3071	Intermediary metabolism and respiration	20.809	8	50.3	0	206.86	26.3424	25.967	26.844	24.9974	22.4179	26.6907	22.7429	25.5526	25.5003	0.86328	1.78586	0.0222619	0.103402
MSMEG_3072	riboflavin biosynthesis protein ribAB	Riboflavin biosynthesis protein RibBA [Includes: 3,4-dihydroxy-2-butanone 4-phosphate synthase (DHBP synthase) (EC 4.1.99.12); GTP cyclohydrolase-2 (EC 3.5.4.25) (GTP cyclohydrolase II)]	A0QWV0	MSMEG_3072	Intermediary metabolism and respiration	47.881	29	67.2	0	323.31	29.083	28.954	28.8903	29.0858	28.841	28.8802	28.4332	29.1594	29.0285	0.167016	0.102108	0.0937356	0.0619647
ribE	6,7-dimethyl-8-ribityllumazine synthase	6,7-dimethyl-8-ribityllumazine synthase (DMRL synthase) (LS) (Lumazine synthase) (EC 2.5.1.78)	A0QWV1	MSMEG_3073	Intermediary metabolism and respiration	16.187	5	50.6	0	96.206	26.7638	26.7743	26.8162	26.8271	26.9865	27.0082	27.1132	26.7282	26.9106	0.518	-0.132545	0.0648907	0.0232957
MSMEG_3080	conserved hypothetical protein	Putative gluconeogenesis factor	A0QWV8	MSMEG_3080	Conserved hypotheticals	37.431	15	49.7	0	78.172	24.03	23.8399	23.8568	23.6414	23.8549	23.6607	23.5961	23.6936	23.3631	1.4426	0.358007	0.63447	0.168099
MSMEG_3081	conserved hypothetical protein	Probable cell division protein WhiA	A0QWV9	MSMEG_3081	Conserved hypotheticals	34.863	14	53.5	0	72.177	25.3224	25.6798	25.4347	25.279	24.9795	25.425	24.6645	25.3525	25.4031	0.579843	0.338955	0.117519	0.0878073
gap	glyceraldehyde-3-phosphate dehydrogenase, type I	Glyceraldehyde-3-phosphate dehydrogenase (GAPDH) (EC 1.2.1.12) (NAD-dependent glyceraldehyde-3-phosphate dehydrogenase)	A0QWW2	MSMEG_3084	Intermediary metabolism and respiration	35.947	44	88.5	0	323.31	32.7735	32.555	32.6816	32.7244	32.7435	32.7981	32.8482	32.9173	32.8828	1.48358	-0.212701	1.89147	-0.127421
pgk	phosphoglycerate kinase	Phosphoglycerate kinase (EC 2.7.2.3)	A0QWW3	MSMEG_3085	Intermediary metabolism and respiration	42.094	38	88.2	0	323.31	31.1923	31.0987	31.1371	31.0937	30.9919	31.0119	31.3019	31.2034	31.0627	0.247703	-0.0466595	0.965333	-0.156846
tpiA	triosephosphate isomerase	Triosephosphate isomerase (TIM) (TPI) (EC 5.3.1.1) (Triose-phosphate isomerase)	A0QWW4	MSMEG_3086	Intermediary metabolism and respiration	27.377	22	97.3	0	323.31	30.5378	30.357	30.2328	30.419	30.2805	30.1945	30.7098	30.4678	30.4298	0.570869	-0.159942	1.02052	-0.237812
MSMEG_3094	oxidoreductase, zinc-binding dehydrogenase family protein	Oxidoreductase, zinc-binding dehydrogenase family protein	A0QWX1	MSMEG_3094	Intermediary metabolism and respiration	38.493	9	40.5	0	95.209	23.8851	23.8238	23.6927	24.2626	23.9109	24.4065	24.1896	24.0182	24.0388	1.64116	-0.281652	0.285917	0.111099
ppc	phosphoenolpyruvate carboxylase	Phosphoenolpyruvate carboxylase (PEPC) (PEPCase) (EC 4.1.1.31)	A0QWX4	MSMEG_3097	Intermediary metabolism and respiration	103.35	56	71.5	0	323.31	28.8285	28.731	28.7452	28.5341	28.5738	28.582	28.8887	28.8383	28.6986	0.247348	-0.0403086	1.85414	-0.245237
pgl	6-phosphogluconolactonase	6-phosphogluconolactonase (6PGL) (EC 3.1.1.31)	A0QWX6	MSMEG_3099	Intermediary metabolism and respiration	25.586	16	59	0	323.31	26.7722	26.939	26.8836	26.568	26.5558	26.7363	26.7161	26.7566	26.5952	1.19687	0.175612	0.384489	-0.0692469
opcA	OpcA protein	OpcA protein	A0QWX7	MSMEG_3100	Unassigned	32.518	18	86.1	0	171.81	28.2725	28.0178	28.1064	28.193	28.0641	27.8696	28.3778	28.1477	28.2346	0.531798	-0.121132	0.849397	-0.211158
zwf	glucose-6-phosphate 1-dehydrogenase	Glucose-6-phosphate 1-dehydrogenase (G6PD) (EC 1.1.1.49)	A0QWX8	MSMEG_3101	Intermediary metabolism and respiration	57.94	30	69.2	0	323.31	29.0886	29.0576	29.0494	29.0976	29.0449	28.9206	29.2089	29.1532	29.1144	1.45475	-0.0936712	1.09455	-0.137817
tal	transaldolase	Transaldolase (EC 2.2.1.2)	A0QWX9	MSMEG_3102	Intermediary metabolism and respiration	39.935	38	87.1	0	323.31	31.7826	31.7145	31.5574	31.6775	31.6187	31.4711	31.9201	31.6775	31.6282	0.195542	-0.0571187	0.630997	-0.152877
tkt	transketolase	Transketolase (EC 2.2.1.1)	A0QWY0	MSMEG_3103	Intermediary metabolism and respiration	75.154	57	83	0	323.31	32.6596	32.564	32.6726	32.6424	32.6436	32.5999	32.8794	32.746	32.6879	0.984139	-0.139057	1.14529	-0.142464
MSMEG_3106	quinone oxidoreductase	Quinone oxidoreductase (EC 1.6.5.5)	A0QWY3	MSMEG_3106	Intermediary metabolism and respiration	35.542	18	80.4	0	323.31	29.2076	29.1907	29.1638	29.397	29.3335	29.1319	29.6547	29.2088	29.3057	0.675727	-0.202375	0.258894	-0.102256
MSMEG_3107	conserved hypothetical protein	Uncharacterized protein	A0QWY4	MSMEG_3107	Conserved hypotheticals	33.885	16	70.5	0	285.05	25.1878	25.1183	24.925	25.333	22.2066	25.2711	25.5996	25.4231	24.7596	0.275778	-0.183734	0.393363	-0.990536
MSMEG_3114	conserved hypothetical protein	Uncharacterized protein	A0QWZ1	MSMEG_3114	Conserved hypotheticals	28.753	4	28.4	0	31.23	23.9151	23.5957	21.5271	23.3681	21.5891	22.4413	24.1738	21.2036	23.3752	0.0275046	0.0951239	0.165859	-0.451337
sufB	FeS assembly protein SufB	FeS assembly protein SufB	A0QWZ9	MSMEG_3122	Intermediary metabolism and respiration	52.735	44	91	0	323.31	28.6282	28.6405	28.6836	28.6225	28.6676	28.5992	28.8005	28.6352	28.7883	0.745376	-0.0905539	0.916516	-0.111565
sufD	FeS assembly protein SufD	FeS assembly protein SufD	A0QX00	MSMEG_3123	Intermediary metabolism and respiration	43.146	27	89.8	0	323.31	29.3261	29.4691	29.4396	29.2241	29.2244	29.3614	29.5078	29.4301	29.2807	0.0229206	0.00546392	0.776528	-0.136171
sufC	FeS assembly ATPase SufC	FeS assembly ATPase SufC	A0QX01	MSMEG_3124	Intermediary metabolism and respiration	27.561	15	78.6	0	239.6	27.0596	27.5885	27.508	27.0735	27.2647	27.5048	26.7881	27.3726	27.6885	0.120032	0.102335	0.00226993	-0.00202815
MSMEG_3125	cysteine desulfurase	Cysteine desulfurase (EC 2.8.1.7)	A0QX02	MSMEG_3125	Intermediary metabolism and respiration	43.943	31	94.7	0	323.31	28.338	28.5496	28.341	28.416	28.4751	28.4393	28.4182	28.2301	28.3851	0.289129	0.0650482	0.752303	0.0989844
MSMEG_3126	SUF system FeS assembly protein, NifU family protein	SUF system FeS assembly protein, NifU family protein	A0QX03	MSMEG_3126	Intermediary metabolism and respiration	17.742	7	58.5	0	55.142	23.6337	24.0545	23.8581	23.937	24.3987	24.1153	24.0024	23.8102	24.3229	0.436764	-0.196403	0.201586	0.105157
MSMEG_3127	conserved protein, DUF59	Conserved protein, DUF59	A0QX04	MSMEG_3127	Unassigned	12.33	6	93.8	0	102.62	22.4821	22.8177	25.5493	21.7442	25.6085	25.7719	22.852	22.362	24.864	0.0728805	0.257025	0.266572	1.01554
MSMEG_3137	oxidoreductase	Oxidoreductase	A0QX14	MSMEG_3137	Intermediary metabolism and respiration	39.043	12	56.4	0	83.384	25.4227	25.2576	25.118	25.426	24.8225	24.8664	25.4962	25.4328	25.2887	0.580483	-0.139811	0.837161	-0.367589
trx	thioredoxin	Thioredoxin	A0QX15	MSMEG_3138	Intermediary metabolism and respiration	13.305	10	72.6	0	113.82	26.5426	26.6356	26.9178	26.601	26.9343	26.9877	26.8803	26.3544	26.854	0.00383698	0.00240326	0.277668	0.14476
MSMEG_3139	enoyl-CoA hydratase/isomerase	Enoyl-CoA hydratase/isomerase	A0QX16	MSMEG_3139	Lipid metabolism	29.464	14	61.2	0	51.004	25.036	24.8268	24.7938	25.2998	24.8567	24.7985	23.5125	25.1512	24.9793	0.25552	0.337862	0.331463	0.437305
MSMEG_3140	ABC transporter ATP-binding protein, possibly in EF-3 subfamily protein	ABC transporter ATP-binding protein, possibly in EF-3 subfamily protein	A0QX17	MSMEG_3140	Cell wall and cell processes	58.47	12	26.8	0	91.82	25.0337	25.0704	24.783	24.6057	24.7055	24.7032	24.1641	25.0695	25.1144	0.216791	0.179712	0.131318	-0.111163
acnA	aconitate hydratase 1	Aconitate hydratase A (ACN) (Aconitase) (EC 4.2.1.3) ((2R,3S)-2-methylisocitrate dehydratase) ((2S,3R)-3-hydroxybutane-1,2,3-tricarboxylate dehydratase) (Iron-responsive protein-like) (IRP-like) (Probable 2-methyl-cis-aconitate hydratase) (EC 4.2.1.99) (RNA-binding protein)	A0QX20	MSMEG_3143	Intermediary metabolism and respiration	102.17	87	86.7	0	323.31	33.7195	33.6555	33.7553	33.6227	33.7336	33.6557	33.8069	33.7425	33.7077	0.440364	-0.0422719	0.866565	-0.0817579
moxR	ATPase, MoxR family protein	ATPase, MoxR family protein	A0QX24	MSMEG_3147	Cell wall and cell processes	38.051	33	88.2	0	323.31	29.2493	29.4325	29.4221	29.1983	29.2486	29.3787	29.4271	29.4113	29.4609	0.459565	-0.0651137	1.32663	-0.157885
hemH	ferrochelatase	Coproporphyrin III ferrochelatase (EC 4.99.1.9)	A0QX29	MSMEG_3152	Intermediary metabolism and respiration	36.976	11	44.4	0	62.329	25.3558	24.6168	24.8651	25.0203	24.9241	24.9563	22.1053	24.7812	25.0025	0.441306	0.982922	0.466234	1.00391
MSMEG_3155	band 7 protein	Band 7 protein	A0QX32	MSMEG_3155	Unassigned	43.982	20	64.5	0	323.31	24.2436	23.2635	24.0006	22.0338	22.1841	22.2747	24.6329	22.986	22.7235	0.228299	0.388449	1.00051	-1.28327
mutA	methylmalonyl-CoA mutase, small subunit	Methylmalonyl-CoA mutase (EC 5.4.99.2)	A0QX35	MSMEG_3158	Lipid metabolism	64.865	28	59.1	0	323.31	28.6017	28.3174	28.3083	28.6152	28.4255	28.3626	28.6218	28.6635	28.6404	1.12765	-0.232741	1.06436	-0.174103
MSMEG_3159	methylmalonyl-CoA mutase large subunit	Methylmalonyl-CoA mutase large subunit (EC 5.4.99.2)	A0QX36	MSMEG_3159	Lipid metabolism	80.583	31	54.3	0	323.31	29.3907	29.1644	29.2441	29.4513	29.1509	29.2353	29.7924	29.4879	29.4074	1.03279	-0.296155	0.895993	-0.283341
MSMEG_3160	LAO/AO transport system ATPase	LAO/AO transport system ATPase (EC 2.7.-.-)	A0QX37	MSMEG_3160	Cell wall and cell processes	35.182	11	51.1	0	60.937	24.1647	23.93	23.8826	24.3099	24.0138	24.2043	24.5979	24.4373	24.459	2.13231	-0.505611	1.48863	-0.322063
ileS	isoleucyl-tRNA synthetase	Isoleucine--tRNA ligase (EC 6.1.1.5) (Isoleucyl-tRNA synthetase) (IleRS)	A0QX46	MSMEG_3169	Information pathways	117.32	59	68.6	0	323.31	29.7025	29.5756	29.6836	29.8185	29.7859	29.6319	29.8675	29.8333	29.6473	0.748569	-0.12881	0.155936	-0.0372429
MSMEG_3173	L-asparaginase	L-asparaginase	A0QX50	MSMEG_3173	Intermediary metabolism and respiration	32.351	9	46.2	0	94.177	26.5845	26.4807	26.3003	26.2435	26.2086	26.7257	26.5556	26.4847	26.4734	0.221903	-0.0494429	0.264865	-0.111995
MSMEG_3178	DNA polymerase III alpha subunit	DNA polymerase III subunit alpha (EC 2.7.7.7)	A0QX55	MSMEG_3178	Information pathways	129.21	22	26.4	0	130.37	24.1275	24.5543	24.3275	23.6356	23.6876	23.7378	24.0022	24.4427	24.1993	0.275561	0.121681	1.8054	-0.527742
ilvA	threonine dehydratase	L-threonine dehydratase (EC 4.3.1.19) (Threonine deaminase)	A0QX60	MSMEG_3183	Intermediary metabolism and respiration	45.361	19	47.9	0	323.31	27.8006	27.5501	27.6357	27.6113	27.4565	27.4273	27.7045	27.5667	27.1496	0.444453	0.188578	0.0481928	0.0247943
treZ	malto-oligosyltrehalose trehalohydrolase	Malto-oligosyltrehalose trehalohydrolase (MTHase) (EC 3.2.1.141) (4-alpha-D-((1->4)-alpha-D-glucano)trehalose trehalohydrolase) (Maltooligosyl trehalose trehalohydrolase)	A0QX61	MSMEG_3184	Virulence, detoxification and adaptation	64.617	22	64.7	0	227.73	27.4402	27.2752	27.2275	26.9066	27.0891	27.0827	27.0776	27.0853	26.9813	1.66837	0.266245	0.116209	-0.0219065
glgX	glycogen debranching enzyme GlgX	Glycogen debranching enzyme GlgX (EC 3.2.1.-)	A0QX62	MSMEG_3186	Intermediary metabolism and respiration	80.248	18	37.5	0	323.31	26.6756	26.3048	26.5307	26.7334	26.4859	26.5577	27.0852	26.6122	26.6553	0.687833	-0.280502	0.498962	-0.191869
bioB	biotin synthase	Biotin synthase (EC 2.8.1.6)	A0QX70	MSMEG_3194	Intermediary metabolism and respiration	38.395	12	39.4	0	31.046	22.771	24.6746	24.47	22.4377	22.3281	21.7616	22.0449	24.5109	24.5152	0.0989309	0.28149	0.826846	-1.51454
nadA	quinolinate synthetase complex, A subunit	Quinolinate synthase (EC 2.5.1.72)	A0QX75	MSMEG_3199	Intermediary metabolism and respiration	36.859	10	46.4	0	62.822	24.5828	25.1939	25.6116	25.2893	25.4077	25.8275	25.1446	25.3321	25.681	0.310056	-0.256464	0.208884	0.122257
nadC	nicotinate-nucleotide pyrophosphorylase	Quinolinate phosphoribosyltransferase [decarboxylating] (EC 2.4.2.19)	A0QX77	MSMEG_3201	Intermediary metabolism and respiration	30.319	12	50.3	0	150.25	26.519	26.2364	26.1707	26.6744	26.3694	26.4068	26.2861	26.4393	26.4066	0.230717	-0.0685832	0.424716	0.106199
hisD	histidinol dehydrogenase	Histidinol dehydrogenase (HDH) (EC 1.1.1.23)	A0QX81	MSMEG_3205	Intermediary metabolism and respiration	46.702	19	46.3	0	323.31	28.667	28.5089	28.5676	28.5651	28.4128	28.4357	28.4059	28.6504	28.5206	0.262475	0.0555255	0.254071	-0.0544421
hisC	histidinol-phosphate aminotransferase	Histidinol-phosphate aminotransferase (EC 2.6.1.9) (Imidazole acetol-phosphate transaminase)	A0QX82	MSMEG_3206	Intermediary metabolism and respiration	40.226	24	83.1	0	323.31	27.8673	27.7318	27.7553	27.6456	27.7234	27.728	27.9569	27.6337	27.8172	0.0602335	-0.0178076	0.459686	-0.10361
hisB	imidazoleglycerol-phosphate dehydratase	Imidazoleglycerol-phosphate dehydratase (IGPD) (EC 4.2.1.19)	A0QX83	MSMEG_3207	Intermediary metabolism and respiration	22.385	6	38.3	0	226.5	26.1912	26.0708	25.8983	26.407	26.3181	26.0422	26.2367	26.1253	26.2653	0.751955	-0.155674	0.147245	0.0466423
hisH	imidazole glycerol phosphate synthase, glutamine amidotransferase subunit	Imidazole glycerol phosphate synthase subunit HisH (EC 4.3.2.10) (IGP synthase glutaminase subunit) (EC 3.5.1.2) (IGP synthase subunit HisH) (ImGP synthase subunit HisH) (IGPS subunit HisH)	A0QX84	MSMEG_3208	Intermediary metabolism and respiration	21.506	7	53.7	0	88.897	26.5728	26.4539	26.3266	26.4254	26.2128	26.3066	26.0871	26.2395	25.7968	1.29785	0.409969	0.887999	0.273809
MSMEG_3209	bifunctional HisA/TrpF protein	Phosphoribosyl isomerase A (1-(5-phosphoribosyl)-5-[(5-phosphoribosylamino)methylideneamino] imidazole-4-carboxamide isomerase) (EC 5.3.1.16) (N-(5'-phosphoribosyl)anthranilate isomerase) (PRAI) (EC 5.3.1.24) (Phosphoribosylformimino-5-aminoimidazole carboxamide ribotide isomerase)	A0QX85	MSMEG_3209	Intermediary metabolism and respiration	26.408	18	77.5	0	323.31	28.9896	29.099	28.9303	28.6092	28.6987	28.8156	29.0043	28.6241	28.7213	0.832516	0.22308	0.229573	-0.0754159
MSMEG_3210	inositol monophosphate phosphatase	Inositol-1-monophosphatase ImpA (I-1-Pase) (IMPase) (Inositol-1-phosphatase) (EC 3.1.3.25)	A0QX86	MSMEG_3210	Intermediary metabolism and respiration	28.674	7	47.5	0	119.95	24.9043	25.4586	24.9907	24.4897	24.504	24.9007	24.284	24.6839	25.2015	0.552248	0.394719	0.111539	-0.0916964
hisF	imidazoleglycerol phosphate synthase, cyclase subunit	Imidazole glycerol phosphate synthase subunit HisF (EC 4.3.2.10) (IGP synthase cyclase subunit) (IGP synthase subunit HisF) (ImGP synthase subunit HisF) (IGPS subunit HisF)	A0QX87	MSMEG_3211	Intermediary metabolism and respiration	27.073	18	86.2	0	148.69	25.1469	25.1466	25.2508	25.462	25.299	25.2679	25.8088	25.3219	25.602	1.27888	-0.39612	0.697187	-0.234609
hisIE	phosphoribosyl-AMP pyrophosphatase/phosphoribosyl-ATP cyclohydrolase	Phosphoribosyl-AMP cyclohydrolase (PRA-CH) (EC 3.5.4.19)	A0QX88	MSMEG_3212	Information pathways	12.461	6	45.2	0	14.686	24.5556	24.5643	24.7728	24.2678	24.2665	24.1164	23.593	24.1623	24.2611	1.33051	0.625447	0.420814	0.211423
MSMEG_3214	hypothetical protein	Uncharacterized protein	A0QX90	MSMEG_3214	Conserved hypotheticals	36.485	15	62.1	0	146.22	25.2359	24.8293	24.8633	25.2519	25.2601	24.7322	25.0489	24.7863	25.0632	0.0210927	0.0100155	0.229921	0.11526
trpE	anthranilate synthase component I	Anthranilate synthase component 1 (AS) (ASI) (EC 4.1.3.27)	A0QX93	MSMEG_3217	Intermediary metabolism and respiration	56.311	31	71.6	0	323.31	28.4704	28.6602	28.4335	28.6416	28.5602	28.5843	28.6012	28.6151	28.523	0.314771	-0.0583744	0.155995	0.015618
trpC	indole-3-glycerol phosphate synthase	Indole-3-glycerol phosphate synthase (IGPS) (EC 4.1.1.48)	A0QX95	MSMEG_3219	Intermediary metabolism and respiration	28.37	24	83.1	0	323.31	27.9933	28.07	28.127	27.8432	27.9871	28.0156	28.2019	28.0455	28.2025	0.594646	-0.0864995	1.26484	-0.201298
trpB	tryptophan synthase, beta subunit	Tryptophan synthase beta chain (EC 4.2.1.20)	A0QX96	MSMEG_3220	Intermediary metabolism and respiration	45.005	20	63.8	0	272.95	27.5161	27.7356	27.5881	27.619	27.4512	27.5676	27.7505	27.6129	27.6999	0.417019	-0.0745284	1.04358	-0.141857
trpA	tryptophan synthase, alpha subunit	Tryptophan synthase alpha chain (EC 4.2.1.20)	A0QX97	MSMEG_3221	Intermediary metabolism and respiration	27.073	15	56.9	0	117.8	25.7798	25.7984	25.7527	25.5741	25.6293	25.765	25.6519	26.0338	25.8349	0.222152	-0.0632451	0.673955	-0.184099
MSMEG_3225	ferredoxin-dependent glutamate synthase 1	Ferredoxin-dependent glutamate synthase 1 (EC 1.4.7.1)	A0QXA1	MSMEG_3225	Intermediary metabolism and respiration	164.33	45	42.9	0	323.31	27.4245	27.5213	27.311	27.3948	27.1264	27.4033	27.4118	27.2576	27.4424	0.226639	0.0483303	0.227587	-0.0624428
MSMEG_3226	glutamate synthase, NADH/nadph, small subunit	Glutamate synthase, NADH/nadph, small subunit	A0QXA2	MSMEG_3226	Intermediary metabolism and respiration	53.852	15	40.2	0	220.05	24.8561	24.8916	24.8845	24.6137	24.7189	24.7564	24.0035	24.8397	24.6941	0.637666	0.364945	0.283588	0.183931
pyk	pyruvate kinase	Pyruvate kinase (EC 2.7.1.40)	A0QXA3	MSMEG_3227	Intermediary metabolism and respiration	50.988	46	93	0	323.31	32.3068	32.0391	32.0914	32.3003	32.1744	32.0079	32.5153	32.3691	32.2613	1.00594	-0.23613	0.920022	-0.220998
MSMEG_3228	acyl-CoA thioesterase II	Acyl-CoA thioesterase II	A0QXA4	MSMEG_3228	Lipid metabolism	32.157	11	52.3	0	218.88	24.3932	24.9937	23.1835	24.7123	25.0936	25.2094	22.3303	20.8645	25.0692	0.462037	1.43546	0.841491	2.25044
MSMEG_3235	ABC-type amino acid transport system, secreted component	ABC-type amino acid transport system, secreted component	A0QXB0	MSMEG_3235	Cell wall and cell processes	30.706	17	82.7	0	323.31	21.2979	21.071	23.9344	22.092	22.9793	24.7428	22.6324	24.0661	24.5339	0.691112	-1.64304	0.186861	-0.472773
MSMEG_3238	3-mercaptopyruvate sulfurtransferase	3-mercaptopyruvate sulfurtransferase	A0QXB3	MSMEG_3238	Intermediary metabolism and respiration	29.63	8	57.3	0	92.689	26.7496	26.972	26.6849	27.0823	26.6863	26.866	26.9484	26.7148	26.9401	0.220787	-0.0656001	0.0254345	0.0104567
MSMEG_3240	DNA-binding response regulator, LuxR family protein	DNA-binding response regulator, LuxR family protein	A0QXB5,A4ZHS8	MSMEG_3240	Information pathways	23.398	10	56.6	0	39.843	22.5524	23.6555	23.5537	23.7105	23.0597	23.5209	22.9772	24.0209	23.4314	0.182901	-0.222651	0.0439012	-0.0461349
MSMEG_3246	response regulator	Response regulator	A0QXB9	MSMEG_3246	Regulatory proteins	23.173	16	76.4	0	323.31	26.7456	26.8135	27.1214	26.9556	27.0395	27.1911	27.0646	26.9283	27.1487	0.508891	-0.153693	0.0544534	0.014878
MSMEG_3253	conserved hypothetical protein	Uncharacterized protein	A0QXC6	MSMEG_3253	Conserved hypotheticals	31.953	25	77.6	0	160.92	25.6825	25.389	25.1987	25.6705	25.1104	25.6832	25.708	21.7108	25.1813	0.412112	1.22335	0.435128	1.28802
MSMEG_3255	DoxX subfamily protein, putative	DoxX subfamily protein, putative	A0QXC8	MSMEG_3255	Unassigned	30.33	24	79.4	0	181.27	23.1427	22.3221	21.314	23.0717	23.9315	25.4384	23.0474	22.6887	24.5946	0.682831	-1.18398	0.318193	0.703631
xylB	xylulokinase	Xylulose kinase (Xylulokinase) (EC 2.7.1.17)	A0QXD0	MSMEG_3257	Intermediary metabolism and respiration	47.557	23	55.6	0	230.05	27.9555	27.5519	27.8646	27.852	27.6984	27.7067	27.8572	27.7729	27.8132	0.0664545	-0.0237528	0.486358	-0.0620492
MSMEG_3259	acyl-CoA dehydrogenase	Acyl-CoA dehydrogenase	A0QXD2	MSMEG_3259	Intermediary metabolism and respiration	43.461	19	58.6	0	275.24	24.9167	24.9249	24.8272	24.749	24.7763	24.961	25.1961	23.9184	24.9292	0.206368	0.208382	0.138141	0.147558
MSMEG_3261	conserved hypothetical protein	Uncharacterized protein	A0QXD4	MSMEG_3261	Conserved hypotheticals	30.636	7	46.1	0	46.092	24.4521	24.3524	24.2932	24.1903	24.5248	21.0398	25.0304	24.104	23.7913	0.0525942	0.0572929	0.379128	-1.05695
MSMEG_3265	arabitol-phosphate dehydrogenase	Erythritol/L-threitol dehydrogenase (EC 1.1.1.-)	A0QXD8	MSMEG_3265	Intermediary metabolism and respiration	39.356	15	52.5	0	128.87	26.5843	26.3405	26.2665	26.2981	26.526	26.3266	25.7838	26.1641	26.0996	1.18143	0.381318	1.25404	0.367747
MSMEG_3301	conserved hypothetical protein	Bac_luciferase domain-containing protein	A0QXH3	MSMEG_3301	Conserved hypotheticals	31.456	4	23.1	0	20.592	23.3872	22.1353	22.9399	22.1026	21.8985	21.9428	23.1524	22.1359	23.634	0.0955283	-0.153269	1.04604	-0.992819
MSMEG_3302	short-chain dehydrogenase/reductase SDR	Short-chain dehydrogenase/reductase SDR	A0QXH4	MSMEG_3302	Intermediary metabolism and respiration	31.192	5	22.4	0	9.747	22.2956	22.3941	22.695	22.7154	22.9148	23.411	22.2915	23.0431	22.8425	0.445582	-0.264126	0.399055	0.288048
MSMEG_3308	universal stress protein family protein, putative	Universal stress protein family protein, putative	A0QXH9	MSMEG_3308	Regulatory proteins	17.098	7	54.3	0	105.18	23.857	23.9559	24.0367	23.933	23.8275	23.8324	23.9715	23.8021	23.9882	0.136798	0.0292549	0.338878	-0.0563062
MSMEG_3309	conserved hypothetical protein	Tryptophan synthase beta chain (EC 4.2.1.20)	A0QXI0	MSMEG_3309	Conserved hypotheticals	45.719	12	43.4	0	323.31	27.0593	26.8472	26.7525	26.9068	26.702	26.9781	27.098	26.931	26.8584	0.26386	-0.0761197	0.387039	-0.10015
MSMEG_3376	beta-lactamase	Beta-lactamase	A0QXP4	MSMEG_3376	Virulence, detoxification and adaptation	33.846	7	34.2	0	53.899	24.5357	24.2759	24.7493	24.6697	24.6043	24.8296	24.7417	24.1213	24.4762	0.119267	0.0739339	0.594215	0.254855
MSMEG_3379	2-deoxy-D-gluconate 3-dehydrogenase	2-deoxy-D-gluconate 3-dehydrogenase (EC 1.1.1.125)	A0QXP6	MSMEG_3379	Intermediary metabolism and respiration	27.46	15	71.3	0	82.715	24.8878	24.9489	24.239	24.6752	22.3899	22.6927	24.1844	25.1354	24.9986	0.0761489	-0.0809307	0.915113	-1.52021
MSMEG_3381	acyl carrier protein phosphodiesterase	FMN-dependent NADH-azoreductase (EC 1.7.1.17) (Azo-dye reductase) (FMN-dependent NADH-azo compound oxidoreductase)	A0QXP9	MSMEG_3381	Lipid metabolism	22.272	3	13.7	0	5.3644	22.9074	22.0557	22.0791	23.6635	23.7742	22.6054	22.3812	21.964	22.4532	0.0908069	0.0813026	1.26103	1.08161
MSMEG_3384	isoflavone reductase	Isoflavone reductase	A0QXQ2	MSMEG_3384	Intermediary metabolism and respiration	33.327	6	30.1	0	70.512	24.2669	24.4878	24.3564	23.8031	23.9269	24.122	24.3556	24.2218	24.3124	0.416799	0.0737101	1.57622	-0.345953
MSMEG_3394	cupin domain protein	Cupin domain protein	A0QXR2	MSMEG_3394	Intermediary metabolism and respiration	15.653	5	49.6	0	12.322	21.9149	22.2196	22.8006	23.9925	23.5105	23.5117	21.9483	23.2209	22.9742	0.35827	-0.402767	1.06754	0.957116
MSMEG_3418	conserved hypothetical protein	Uncharacterized protein	A0QXT4	MSMEG_3418	Conserved hypotheticals	15.481	9	57	0	41.537	24.5901	24.4028	24.245	23.7717	24.1215	23.9209	21.5397	21.8686	24.2429	1.01955	1.86222	0.742424	1.38761
MSMEG_3422	D-isomer specific 2-hydroxyacid dehydrogenase, NAD-binding	D-isomer specific 2-hydroxyacid dehydrogenase, NAD-binding	A0QXT8	MSMEG_3422	Intermediary metabolism and respiration	37.219	23	79	0	294.69	27.281	27.0278	27.2365	27.29	27.0426	26.8963	27.1018	27.2765	26.9675	0.218134	0.0665162	0.0956916	-0.0389614
MSMEG_3426	short chain dehydrogenase	Short chain dehydrogenase	A0QXU2	MSMEG_3426	Intermediary metabolism and respiration	29.89	13	63.6	0	229.77	25.8368	26.0801	26.1793	25.7063	25.8604	25.4365	26.1234	26.1055	26.2016	0.453405	-0.111471	1.69483	-0.475786
MSMEG_3430	SAM-dependent methyltransferase	SAM-dependent methyltransferase	A0QXU6	MSMEG_3430	Lipid metabolism	21.706	12	75.6	0	99.662	26.063	25.7105	26.1033	25.9959	26.0479	26.1036	26.0496	25.7313	26.1296	0.0213923	-0.0111764	0.249204	0.0790017
sdaA	L-serine ammonia-lyase	L-serine dehydratase (EC 4.3.1.17)	A0QXV6	MSMEG_3440	Intermediary metabolism and respiration	48.301	8	29.7	0	24.958	24.5296	24.4396	24.5372	23.1165	24.8785	24.6101	25.2348	24.7609	22.3519	0.162627	0.386281	0.027508	0.0858326
dehII	haloacid dehalogenase, type II	Haloacid dehalogenase, type II (EC 3.8.1.2)	A0QXW6	MSMEG_3450	Intermediary metabolism and respiration	25.35	6	33.3	0	40.255	22.0072	21.4586	23.6254	21.8178	22.7409	22.4674	23.1569	21.0904	23.2632	0.049929	-0.139742	0.0747851	-0.161456
katG	catalase/peroxidase HPI	Catalase-peroxidase 2 (CP 2) (EC 1.11.1.21) (Peroxidase/catalase 2)	A0QXX7	MSMEG_3461	Virulence, detoxification and adaptation	81.997	44	79	0	323.31	28.406	28.2876	28.3767	28.6255	28.5223	28.4771	27.9771	28.0448	28.2141	1.61233	0.278124	2.29445	0.462983
MSMEG_3465	acyl-CoA synthase	Acyl-CoA synthase	A0QXY1	MSMEG_3465	Lipid metabolism	65.801	27	64.5	0	323.31	28.4837	28.5232	28.5138	28.3384	28.3252	28.4665	28.6506	28.4141	28.2218	0.248175	0.0781072	0.146999	-0.0521475
MSMEG_3468	AMP-binding enzyme	AMP-binding enzyme	A0QXY3	MSMEG_3468	Information pathways	55.777	12	31.1	0	24.486	23.4154	23.6721	23.3243	23.5367	21.9514	23.3757	23.5308	23.6802	22.7609	0.184433	0.146642	0.253348	-0.369347
MSMEG_3478	tena/thi-4 family protein	Aminopyrimidine aminohydrolase (EC 3.5.99.2)	A0QXZ4	MSMEG_3478	Unassigned	27.05	9	49.4	0	61.866	25.3579	25.432	25.3593	25.5759	25.3869	25.0885	24.4143	25.3672	25.2293	0.564925	0.379477	0.453586	0.346809
MSMEG_3479	thiol peroxidase	Thiol peroxidase (Tpx) (EC 1.11.1.24) (Peroxiredoxin tpx) (Prx) (Thioredoxin peroxidase) (Thioredoxin-dependent peroxiredoxin)	A0QXZ5	MSMEG_3479	Virulence, detoxification and adaptation	16.832	11	90.9	0	323.31	30.4785	30.3239	30.346	30.3688	30.4169	30.4937	30.5079	30.4027	30.4649	0.592553	-0.0757027	0.270086	-0.0320295
MSMEG_3483	mosc domain protein	Mosc domain protein	A0QXZ9	MSMEG_3483	Unassigned	23.808	7	40.3	0	91.466	24.1519	24.291	24.0446	24.0998	23.4368	24.1562	24.0243	24.1612	23.9204	0.566758	0.127215	0.222734	-0.137671
MSMEG_3489	conserved hypothetical protein, putative	SGNH_hydro domain-containing protein	A0QY05	MSMEG_3489	Conserved hypotheticals	24.314	6	34.6	0	16.238	23.8971	22.8341	23.3985	22.3893	22.6486	23.008	22.9118	22.9358	23.3695	0.373678	0.304207	0.771688	-0.390392
MSMEG_3500	conserved hypothetical protein	Uncharacterized protein	A0QY16	MSMEG_3500	Conserved hypotheticals	26.536	8	30.6	0	36.841	22.2203	23.6546	22.2574	22.5909	22.808	22.6746	23.0189	22.4312	22.524	0.0352696	0.0527503	0.0594625	0.033137
MSMEG_3505	6-aminohexanoate-cyclic-dimer hydrolase	6-aminohexanoate-cyclic-dimer hydrolase (EC 3.5.2.12)	A0QY21	MSMEG_3505	Virulence, detoxification and adaptation	50.072	12	36.7	0	110.28	25.5101	25.3452	25.8293	25.6277	25.0592	25.7467	26.022	26.0038	25.6136	0.75064	-0.318267	0.735582	-0.401915
MSMEG_3507	fructose-bisphosphate aldolase class-I	Fructose-bisphosphate aldolase class I (EC 4.1.2.13)	A0QY23	MSMEG_3507	Intermediary metabolism and respiration	31.925	34	95.3	0	323.31	30.9453	30.6772	31.015	30.8584	31.0196	30.9582	30.9764	31.0646	31.2347	0.765671	-0.212723	0.754984	-0.146481
MSMEG_3512	competence damage-inducible protein A	CinA-like protein	A0QY28	MSMEG_3512	Virulence, detoxification and adaptation	45.124	14	41.2	0	115.11	26.3526	26.3634	26.4076	26.4511	26.1667	26.3297	26.4614	26.4434	26.291	0.159333	-0.0240485	0.348378	-0.0827357
MSMEG_3513	enhanced intracellular survival protein	Uncharacterized N-acetyltransferase MSMEG_3513 (EC 2.3.1.-)	A0QY29	MSMEG_3513	Virulence, detoxification and adaptation	43.909	24	66.2	0	138.29	27.2293	26.6393	27.08	27.7666	27.1993	27.2025	27.1066	27.1204	26.9682	0.16897	-0.0821781	0.766787	0.324397
MSMEG_3514	hypothetical protein	Uncharacterized protein	A0QY30	MSMEG_3514	Conserved hypotheticals	8.8128	7	86.7	0	154	26.7459	26.6098	27.0445	26.579	26.2181	26.2847	25.4875	26.7598	26.5358	0.582563	0.539004	0.0867203	0.0995655
MSMEG_3515	3-alpha-(or 20-beta)-hydroxysteroid dehydrogenase	3-alpha-(Or 20-beta)-hydroxysteroid dehydrogenase (EC 1.1.1.53)	A0QY31	MSMEG_3515	Intermediary metabolism and respiration	25.488	9	49.4	0	157.52	24.3361	24.8448	22.4386	24.79	24.6021	24.6597	24.8203	24.3343	24.2204	0.317382	-0.585173	0.514974	0.225594
MSMEG_3532	serine/threonine dehydratase family protein	Serine/threonine dehydratase family protein	A0QY48	MSMEG_3532	Regulatory proteins	32.788	19	68.4	0	323.31	26.1115	26.3579	26.1407	26.4822	26.4381	26.4172	26.2662	26.5813	26.4669	0.909484	-0.234809	0.0273349	0.00766182
MSMEG_3538	cyclopropane-fatty-acyl-phospholipid synthase 1	Cyclopropane-fatty-acyl-phospholipid synthase 1 (EC 2.1.1.79)	A0QY53	MSMEG_3538	Lipid metabolism	32.964	9	47.6	0	36.684	24.9101	24.8447	24.4693	25.0794	23.9437	23.2606	24.9365	21.9066	25.0281	0.309216	0.784316	0.0405137	0.137526
bfr	bacterioferritin	Bacterioferritin (EC 1.16.3.1)	A0QY79	MSMEG_3564	Intermediary metabolism and respiration	18.482	8	66.5	0	184.43	26.4841	22.694	26.5612	26.324	26.2465	26.706	21.9187	25.8158	26.4587	0.0966632	0.515362	0.522434	1.69443
MSMEG_3569	conserved hypothetical protein	EthD domain-containing protein	A0QY84	MSMEG_3569	Conserved hypotheticals	26.63	8	44.5	0	100.37	24.9636	24.5317	24.6414	25.0296	25.2858	25.2526	24.9954	25.0352	24.8418	0.79562	-0.24526	1.09285	0.231843
MSMEG_3574	TPR domain protein	TPR domain protein	A0QY89	MSMEG_3574	Unassigned	58.765	25	57.4	0	258.79	26.7938	26.7709	26.8176	26.9814	27.0142	26.8576	26.7103	26.99	27.002	0.481594	-0.106651	0.179573	0.0503267
MSMEG_3575	cytidine/deoxycytidylate deaminase, zinc-binding region	Cytidine/deoxycytidylate deaminase, zinc-binding region	A0QY90	MSMEG_3575	Intermediary metabolism and respiration	17.241	4	31.4	0	82.388	21.6654	23.2276	23.0056	22.3562	21.3924	22.0858	23.26	22.0429	24.036	0.251111	-0.480069	0.837468	-1.16815
MSMEG_3576	alpha-amylase 3	Alpha-amylase 3	A0QY91	MSMEG_3576	Intermediary metabolism and respiration	48.148	15	54.5	0	78.608	24.5613	24.1685	24.3664	24.4642	24.2616	24.1603	24.3788	24.4361	24.0367	0.184469	0.0815029	0.0250121	0.0114587
MSMEG_3580	antigen 85-C	Antigen 85-C (EC 2.3.1.-)	A0QY95	MSMEG_3580	Lipid metabolism	35.915	10	48	0	323.31	27.0995	27.1526	27.4572	26.3903	26.7188	26.6931	26.9548	26.4713	26.5347	1.43928	0.582828	0.102896	-0.0528545
MSMEG_3594	anthranilate dioxygenase reductase	Anthranilate dioxygenase reductase	A0QYA9	MSMEG_3594	Virulence, detoxification and adaptation	42.973	17	66.7	0	254.3	24.6503	24.5601	24.8497	24.8453	24.8537	25.1548	22.6929	24.7181	24.9539	0.320575	0.565042	0.500039	0.82964
MSMEG_3596	ATPase	ATPase	A0QYB1	MSMEG_3596	Cell wall and cell processes	115.29	8	11	0	148.48	23.6952	24.0117	23.6164	23.6521	23.2146	23.7887	23.8657	23.8381	23.6896	0.061078	-0.0233466	0.607432	-0.246004
MSMEG_3599	sugar-binding transcriptional regulator, LacI family protein	D-threitol-binding protein	A0QYB5	MSMEG_3599	Information pathways	36.35	30	64.2	0	323.31	25.5375	26.1801	26.0385	25.9874	25.7553	26.5281	25.4978	26.2535	26.325	0.118221	-0.106712	0.064514	0.06486
MSMEG_3603	oxidoreductase, zinc-binding dehydrogenase family protein	Oxidoreductase, zinc-binding dehydrogenase family protein	A0QYB8	MSMEG_3603	Intermediary metabolism and respiration	36.188	12	40.2	0	51.748	23.982	24.0155	24.2343	23.1851	24.4279	24.151	24.6286	24.3932	24.3964	1.6279	-0.395506	0.647729	-0.551396
MSMEG_3604	sorbitol utilization protein SOU2	Sorbitol utilization protein SOU2 (EC 1.1.-.-)	A0QYB9	MSMEG_3604	Intermediary metabolism and respiration	27.155	12	55.7	0	224.5	26.7158	26.3812	26.3775	26.8506	26.6682	26.606	26.9437	26.6146	26.7884	0.923852	-0.290694	0.243259	-0.073995
MSMEG_3605	sorbitol dehydrogenase	Sorbitol dehydrogenase (EC 1.1.1.14)	A0QYC0	MSMEG_3605	Intermediary metabolism and respiration	36.005	16	63.9	0	281.71	28.6518	28.4549	28.4385	28.7793	28.3973	28.6766	29.0475	28.9436	28.5432	0.914506	-0.329652	0.520895	-0.22703
MSMEG_3607	short chain dehydrogenase	D-threitol dehydrogenase (EC 1.1.1.403)	A0QYC2	MSMEG_3607	Intermediary metabolism and respiration	26.333	12	52.3	0	195.38	25.7374	26.0493	25.4849	25.9506	25.8658	25.7659	26.1252	25.8997	25.8757	0.505138	-0.209632	0.481663	-0.106096
MSMEG_3608	acetyl-CoA acetyltransferase	Acetyl-CoA acetyltransferase	A0QYC3	MSMEG_3608	Lipid metabolism	53.044	9	33.6	0	32.651	22.3527	23.7169	22.2426	21.8391	23.1711	23.0476	23.3655	24.3467	24.2338	1.00309	-1.21124	1.15871	-1.29603
MSMEG_3609	hydride transferase 1	Hydride transferase 1	A0QYC5	MSMEG_3609	Unassigned	34.434	9	41.9	0	26.273	24.9068	24.9889	22.6323	24.9198	25.1181	22.4801	25.356	22.8549	25.0058	0.0732734	-0.229549	0.0706447	-0.232869
MSMEG_3618	alanine and proline-rich secreted protein apa	Alanine and proline-rich secreted protein Apa (Fibronectin attachment protein)	A0QYD3	MSMEG_3618	Cell wall and cell processes	35.568	8	40.2	0	149.25	25.7389	23.2058	26.012	25.4348	26.0048	25.8281	26.0373	25.7686	26.0699	0.468878	-0.97304	0.450797	-0.202738
MSMEG_3619	short chain dehydrogenase	Short chain dehydrogenase	A0QYD4	MSMEG_3619	Intermediary metabolism and respiration	23.464	22	96.9	0	323.31	30.0112	30.0952	30.1355	29.928	30.004	30.0592	29.6896	29.8715	30.0761	0.792228	0.201575	0.42753	0.117992
MSMEG_3620	conserved hypothetical protein	Bac_luciferase domain-containing protein	A0QYD5	MSMEG_3620	Conserved hypotheticals	33.972	20	62.8	0	323.31	29.9355	29.7944	29.9194	29.9488	29.8541	29.8866	30.1857	29.9255	29.9813	0.746965	-0.147694	0.734472	-0.134321
ndh	NADH dehydrogenase	NADH dehydrogenase (EC 1.6.99.3)	A0QYD6	MSMEG_3621	Intermediary metabolism and respiration	48.98	26	70.5	0	227.19	26.158	25.6535	26.4727	27.0445	26.8019	26.3853	26.9726	26.4564	26.154	0.570155	-0.432947	0.284125	0.216244
ureG	urease accessory protein UreG	Urease accessory protein UreG	A0QYD8	MSMEG_3623	Intermediary metabolism and respiration	24.307	8	49.6	0	59.027	24.689	24.8912	25.0451	21.409	24.9238	24.802	22.4875	25.1095	23.1731	0.744897	1.28508	0.0293304	0.121571
ureC	urease, alpha subunit	Urease subunit alpha (EC 3.5.1.5) (Urea amidohydrolase subunit alpha)	A0QYE0	MSMEG_3625	Intermediary metabolism and respiration	60.794	22	55.3	0	302.81	27.7381	27.5036	27.5497	27.7279	27.8019	27.6956	27.972	27.648	27.6355	0.51641	-0.154671	0.0293762	-0.0100034
MSMEG_3628	ComA operon protein 2	ComA operon protein 2	A0QYE3	MSMEG_3628	Regulatory proteins	13.945	6	44.3	0	106.03	26.9046	26.8282	27.0386	27.0464	26.8483	26.6725	27.0863	26.9787	26.7991	0.107262	-0.0308781	0.29327	-0.0989799
gnd	6-phosphogluconate dehydrogenase, decarboxylating	6-phosphogluconate dehydrogenase, decarboxylating (EC 1.1.1.44)	A0QYE7	MSMEG_3632	Intermediary metabolism and respiration	51.812	37	77.3	0	323.31	30.9629	31.0006	30.8665	31.0557	30.8383	30.8758	30.9209	31.0076	30.8355	0.126291	0.0219727	0.00747707	0.00190036
MSMEG_3634	IMP dehydrogenase family protein	IMP dehydrogenase family protein	A0QYE8	MSMEG_3634	Intermediary metabolism and respiration	49.593	30	88.9	0	323.31	29.5232	29.3306	29.3155	29.6085	29.4681	29.4503	29.8891	29.5969	29.4578	0.833552	-0.258127	0.435636	-0.138904
MSMEG_3636	ferric iron-binding periplasmic protein of ABC transporter	Ferric iron-binding periplasmic protein of ABC transporter	A0QYF1	MSMEG_3636	Cell wall and cell processes	36.431	19	63.3	0	287.52	22.3932	23.1299	22.2802	22.0876	22.0909	23.5896	21.6292	23.4276	23.6783	0.167883	-0.310631	0.146841	-0.322354
glcB	malate synthase G	Malate synthase G (EC 2.3.3.9)	A0QYF5	MSMEG_3640	Intermediary metabolism and respiration	78.276	49	79.8	0	323.31	31.6548	31.7695	31.8657	31.7115	31.7017	31.7266	31.6905	31.76	31.7544	0.164593	0.0283737	0.389476	-0.0216649
gcvP	glycine dehydrogenase	Glycine dehydrogenase (decarboxylating) (EC 1.4.4.2) (Glycine cleavage system P-protein) (Glycine decarboxylase) (Glycine dehydrogenase (aminomethyl-transferring))	A0QYF7	MSMEG_3642	Intermediary metabolism and respiration	100.84	46	59.8	0	323.31	29.7996	29.7922	29.7744	30.0846	29.8964	29.8249	30.0235	29.9624	29.9338	2.59069	-0.184529	0.175856	-0.0379473
MSMEG_3645	conserved hypothetical protein	BFN domain-containing protein	A0QYG0	MSMEG_3645	Conserved hypotheticals	18.177	10	90.2	0	140.03	26.1051	26.5914	26.7868	25.934	26.3947	26.7938	26.2364	26.0721	26.8785	0.11222	0.0987059	0.0205014	-0.0215111
MSMEG_3647	forkhead-associated protein	Glycogen accumulation regulator GarA	A0QYG2	MSMEG_3647	Unassigned	16.584	12	89.9	0	292.41	27.6097	27.8599	28.1693	27.2266	27.9489	27.8841	27.6039	27.2567	27.9575	0.455312	0.273592	0.0936708	0.0805098
gcvH	glycine cleavage system H protein	Glycine cleavage system H protein	A0QYG3	MSMEG_3648	Intermediary metabolism and respiration	13.84	3	51.1	0	172.08	28.6446	28.4782	28.9181	28.1232	28.6666	28.6434	28.3395	28.3964	28.9327	0.210588	0.124085	0.109502	-0.078481
MSMEG_3654	ATPase SecA2	Protein translocase subunit SecA 2	A0QYG9	MSMEG_3654	Cell wall and cell processes	85.423	33	54.1	0	323.31	26.8093	26.9709	26.7341	26.6523	26.6971	26.5596	26.8214	26.9918	26.885	0.288715	-0.0612672	1.82915	-0.263077
MSMEG_3657	succinate dehydrogenase	Succinate dehydrogenase	A0QYH2	MSMEG_3657	Intermediary metabolism and respiration	52.991	13	44.3	0	164.53	24.3314	22.4955	24.3909	24.4784	24.4767	24.5727	24.9239	24.5979	24.4072	0.636648	-0.903732	0.361785	-0.133694
MSMEG_3662	mannose-binding lectin	Mannose-binding lectin	A0QYH7	MSMEG_3662	Cell wall and cell processes	21.922	12	74.5	0	237.3	28.5317	28.4268	28.4279	28.1869	28.611	28.4181	28.3732	28.1567	28.7633	0.0594529	0.0310402	0.0405929	-0.0257416
aceA	isocitrate lyase	Isocitrase (EC 4.1.3.1) (Isocitratase)	A0QYL9	MSMEG_3706	Intermediary metabolism and respiration	85.329	4	5.6	0	9.4387	22.8057	22.2917	22.3109	20.7947	23.2563	20.5273	23.9568	21.982	22.4456	0.202576	-0.325349	0.530384	-1.26872
MSMEG_3738	GTP-binding protein EngA	GTPase Der (GTP-binding protein EngA)	A0QYP9	MSMEG_3738	Information pathways	51.133	17	45.2	0	105.87	24.7693	24.9325	24.5606	24.826	24.6826	24.6684	24.6394	24.7343	24.4789	0.448875	0.136583	0.529269	0.108129
cmk	cytidylate kinase	Cytidylate kinase (CK) (EC 2.7.4.25) (Cytidine monophosphate kinase) (CMP kinase)	A0QYQ0	MSMEG_3739	Intermediary metabolism and respiration	23.536	11	63.6	0	181.73	25.7136	25.6397	25.7533	25.5312	25.8835	25.9041	24.8472	25.7063	26.0003	0.20479	0.184257	0.279907	0.254959
MSMEG_3741	transcriptional regulator	Transcriptional regulator	A0QYQ2	MSMEG_3741	Information pathways	29.132	7	28.6	0	15.943	23.3299	22.5272	24.3028	23.5292	21.6342	23.7348	23.7196	22.1311	23.6105	0.116813	0.232918	0.0785191	-0.18766
MSMEG_3745	MutT/nudix family protein	MutT/nudix family protein	A0QYQ6	MSMEG_3745	Unassigned	22.432	8	64.6	0	83.182	25.2418	25.1403	25.6916	25.655	25.5733	25.7223	25.1305	25.4094	25.4359	0.0577571	0.0326576	1.4174	0.324977
pyrG	CTP synthase	CTP synthase (EC 6.3.4.2) (Cytidine 5'-triphosphate synthase) (Cytidine triphosphate synthetase) (CTP synthetase) (CTPS) (UTP--ammonia ligase)	A0QYQ7	MSMEG_3746	Intermediary metabolism and respiration	64.258	37	76.9	0	323.31	29.2634	29.3477	29.2821	29.5366	29.3213	29.6347	29.1714	29.4483	29.4019	0.182592	-0.0428282	0.551256	0.157
MSMEG_3750	inorganic polyphosphate/ATP-NAD kinase (Poly(P)/ATP NADkinase)	NAD kinase (EC 2.7.1.23) (ATP-dependent NAD kinase)	A0QYQ9	MSMEG_3750	Intermediary metabolism and respiration	32.819	15	53.1	0	116.13	25.1395	24.9769	24.6947	25.0241	25.2623	24.985	25.5889	24.8867	25.2833	0.584209	-0.315939	0.298572	-0.162512
MSMEG_3753	hydrolase	Hydrolase	A0QYR2	MSMEG_3753	Unassigned	36.007	15	65.5	0	171.88	26.3006	26.3366	26.5711	26.6529	26.7255	26.5502	26.2255	26.5501	26.6539	0.181855	-0.0737419	0.527978	0.166374
tyrS	tyrosyl-tRNA synthetase	Tyrosine--tRNA ligase (EC 6.1.1.1) (Tyrosyl-tRNA synthetase) (TyrRS)	A0QYR4	MSMEG_3758	Information pathways	48.074	22	69.3	0	323.31	28.7077	28.5294	28.6755	28.7803	28.7342	28.7597	29.1863	28.7627	28.7103	0.708795	-0.248933	0.352766	-0.128386
MSMEG_3767	acyl-CoA synthase	Acyl-CoA synthase	A0QYS3	MSMEG_3767	Lipid metabolism	107.34	33	50.5	0	239.1	26.5067	27.2358	23.1344	24.0547	21.2642	24.4456	24.102	23.1391	22.6894	0.804903	2.31547	0.0169352	-0.0553513
MSMEG_3768	macrolide-transport ATP-binding protein abc transporter	Macrolide-transport ATP-binding protein abc transporter	A0QYS4	MSMEG_3768	Cell wall and cell processes	64.903	16	32.7	0	173.4	24.3178	24.519	24.7883	23.993	24.0285	24.1579	24.0807	24.462	24.5012	0.4338	0.193735	0.941284	-0.288164
argH	argininosuccinate lyase	Argininosuccinate lyase (ASAL) (EC 4.3.2.1) (Arginosuccinase)	A0QYS5	MSMEG_3769	Intermediary metabolism and respiration	49.743	25	64	0	246.25	25.6038	26.0685	25.8803	25.6504	25.5856	26.2303	25.4562	25.4124	26.2525	0.179606	0.143852	0.123191	0.115061
argG	argininosuccinate synthase	Argininosuccinate synthase (EC 6.3.4.5) (Citrulline--aspartate ligase)	A0QYS6	MSMEG_3770	Intermediary metabolism and respiration	43.968	40	85	0	323.31	30.8919	30.8751	30.8163	30.8239	30.6773	30.7087	31.2104	30.9347	30.8352	0.505699	-0.13238	0.99762	-0.256811
argF	ornithine carbamoyltransferase	Ornithine carbamoyltransferase (OTCase) (EC 2.1.3.3)	A0QYS8	MSMEG_3772	Intermediary metabolism and respiration	33.387	18	86	0	323.31	28.3908	28.3525	28.206	28.2815	28.1495	28.3052	28.4737	28.4135	28.2996	0.448299	-0.0792185	1.00152	-0.150227
argD	acetylornithine aminotransferase	Acetylornithine aminotransferase (ACOAT) (EC 2.6.1.11)	A0QYS9	MSMEG_3773	Intermediary metabolism and respiration	39.795	12	42.8	0	285.38	26.8669	26.9304	26.9608	26.8098	26.8546	26.7383	26.3724	26.8318	26.6302	1.06553	0.307921	0.620599	0.189431
argB	acetylglutamate kinase	Acetylglutamate kinase (EC 2.7.2.8) (N-acetyl-L-glutamate 5-phosphotransferase) (NAG kinase) (NAGK)	A0QYT0	MSMEG_3774	Intermediary metabolism and respiration	30.658	17	77.5	0	233.04	27.4453	27.1881	27.1656	27.3665	27.2746	27.1859	27.4087	27.3698	27.3719	0.575647	-0.11714	0.939601	-0.10777
argJ	arginine biosynthesis bifunctional protein ArgJ	Arginine biosynthesis bifunctional protein ArgJ [Cleaved into: Arginine biosynthesis bifunctional protein ArgJ alpha chain; Arginine biosynthesis bifunctional protein ArgJ beta chain] [Includes: Glutamate N-acetyltransferase (EC 2.3.1.35) (Ornithine acetyltransferase) (OATase) (Ornithine transacetylase); Amino-acid acetyltransferase (EC 2.3.1.1) (N-acetylglutamate synthase) (AGSase)]	A0QYT1	MSMEG_3775	Intermediary metabolism and respiration	40.354	12	51	0	281.34	27.0111	27.103	27.15	27.2683	27.3455	27.1448	26.9225	27.2588	27.1594	0.0840623	-0.025582	0.530691	0.139299
argC	N-acetyl-gamma-glutamyl-phosphate reductase	N-acetyl-gamma-glutamyl-phosphate reductase (AGPR) (EC 1.2.1.38) (N-acetyl-glutamate semialdehyde dehydrogenase) (NAGSA dehydrogenase)	A0QYT2	MSMEG_3776	Intermediary metabolism and respiration	34.844	16	56.6	0	247.7	27.2826	27.4491	27.3595	27.4758	27.3056	27.4455	27.7929	27.2444	27.3936	0.264957	-0.113232	0.147144	-0.0680091
pheT	phenylalanyl-tRNA synthetase, beta subunit	Phenylalanine--tRNA ligase beta subunit (EC 6.1.1.20) (Phenylalanyl-tRNA synthetase beta subunit) (PheRS)	A0QYT3	MSMEG_3777	Information pathways	88.65	47	62.7	0	323.31	29.3095	29.1209	29.2512	29.4688	29.3443	29.2329	29.4705	29.3749	29.3161	1.04971	-0.159996	0.179445	-0.0385361
pheS	phenylalanyl-tRNA synthetase, alpha subunit	Phenylalanine--tRNA ligase alpha subunit (EC 6.1.1.20) (Phenylalanyl-tRNA synthetase alpha subunit) (PheRS)	A0QYT4	MSMEG_3778	Information pathways	38.904	25	69.4	0	323.31	28.0562	27.9169	28.0149	28.2249	28.0223	28.0355	27.9953	28.1763	28.1367	0.709542	-0.106779	0.033781	-0.00854238
MSMEG_3783	acyl-CoA dehydrogenase	Acyl-CoA dehydrogenase (EC 1.3.99.-)	A0QYT7	MSMEG_3783	Intermediary metabolism and respiration	45.054	12	38.9	0	76.065	23.2079	23.1014	23.0259	23.3317	20.7735	23.3083	23.8489	23.5946	23.2363	1.137	-0.448178	0.556466	-1.08874
MSMEG_3782	endoribonuclease L-PSP, putative	Endoribonuclease L-PSP, putative	A0QYT8	MSMEG_3782	Information pathways	14.494	6	64.4	0	81.584	24.3126	24.267	24.8861	24.3569	24.4378	24.4877	23.8673	24.5346	24.7243	0.126646	0.113166	0.06928	0.0520643
MSMEG_3786	D-amino acid deaminase	D-amino acid deaminase	A0QYU1	MSMEG_3786	Intermediary metabolism and respiration	45.332	12	40.3	0	45.682	23.7909	23.094	23.2498	24.1272	22.2298	23.9614	23.1275	24.4174	23.7043	0.361423	-0.371481	0.163938	-0.310276
rplT	ribosomal protein L20	50S ribosomal protein L20	A0QYU6	MSMEG_3791	Information pathways	14.464	4	38.8	0	92.6	23.5084	21.7184	22.6146	23.7644	23.7651	24.5796	22.6856	23.7505	22.1397	0.128222	-0.244822	1.01336	1.17772
infC	translation initiation factor IF-3	Translation initiation factor IF-3	A0QYU8	MSMEG_3793	Information pathways	22.899	12	59.2	0	133.33	27.4811	27.6458	27.2274	27.4761	27.1975	27.1471	26.7548	27.2461	27.0482	1.0906	0.435055	0.663768	0.257172
MSMEG_3810	hydrolase	Hydrolase	A0QYW5	MSMEG_3810	Unassigned	24.631	10	55.1	0	207.43	26.4817	26.7288	26.5634	26.4131	26.5046	26.7792	26.5959	26.343	26.6573	0.187801	0.0592353	0.0810532	0.0335325
MSMEG_3811	universal stress protein family protein, putative	Universal stress protein family protein, putative	A0QYW6	MSMEG_3811	Regulatory proteins	15.207	16	94.6	0	323.31	29.8697	30.0719	30.1012	29.787	29.8911	30.0809	29.406	29.8126	30.0108	0.635728	0.271164	0.374348	0.176559
MSMEG_3812	acyl-CoA thioesterase	Acyl-CoA thioesterase	A0QYW7	MSMEG_3812	Lipid metabolism	31.302	6	30	0	30.09	24.3259	23.3142	24.3337	21.7495	23.2669	23.2961	23.7942	23.4851	23.5592	0.466288	0.378471	0.744331	-0.841979
uvrB	excinuclease ABC, B subunit	UvrABC system protein B (Protein UvrB) (Excinuclease ABC subunit B)	A0QYX0	MSMEG_3816	Cell wall and cell processes	82.68	22	41.3	0	87.833	25.091	26.0942	25.5081	24.8039	24.9864	25.0043	24.9607	25.3724	25.7386	0.219571	0.207176	0.846175	-0.425728
MSMEG_3829	esterase	Esterase	A0QYY3	MSMEG_3829	Lipid metabolism	33.282	11	51.3	0	22.246	21.9581	23.1172	22.0448	22.1662	22.8697	23.7508	22.255	22.1242	22.2138	0.178069	0.175673	0.727832	0.731207
MSMEG_3833	30S ribosomal protein S1	30S ribosomal protein S1	A0QYY6	MSMEG_3833	Information pathways	53.315	57	82.9	0	323.31	32.4207	32.513	32.5457	32.7696	32.7239	32.8629	32.4959	32.6928	32.6685	0.804167	-0.12593	1.05246	0.166364
MSMEG_3839	DNA polymerase I	DNA polymerase I (EC 2.7.7.7)	A0QYZ2	MSMEG_3839	Information pathways	99.896	42	60.4	0	262.51	27.1181	27.582	27.026	26.7594	26.7528	26.6499	27.3344	27.0219	27.1082	0.168259	0.0872326	1.91681	-0.434135
MSMEG_3858	conserved hypothetical protein	RNA polymerase-binding protein RbpA	A0QZ11	MSMEG_3858	Conserved hypotheticals	13.057	12	76.3	0	193.38	24.2038	24.6065	25.4174	24.8102	25.0414	25.3322	24.4302	23.9398	25.6549	0.0368227	0.0676339	0.294263	0.386318
MSMEG_3859	glycosyl transferase, group 2 family protein	Polyprenol monophosphomannose synthase (PPM synthase) (Polyprenol-P-Man synthase) (Ppm1) (EC 2.4.1.-) (Dolichol-phosphate mannose synthase) (EC 2.4.1.83)	A0QZ12	MSMEG_3859	Cell wall and cell processes	29.106	17	64.5	0	153.52	24.4059	25.5571	25.4677	24.9804	23.9554	25.7604	25.4381	25.3648	25.3589	0.262214	-0.243701	0.394328	-0.488562
MSMEG_3861	amidohydrolase 3	Amidohydrolase 3	A0QZ14	MSMEG_3861	Intermediary metabolism and respiration	55.526	16	50.8	0	83.724	24.2716	24.2099	24.1414	24.1133	23.8806	24.0384	24.6137	24.3507	24.7465	1.38432	-0.362651	1.84379	-0.55952
cobN	cobaltochelatase, CobN subunit	Cobaltochelatase, CobN subunit (EC 6.6.1.2)	A0QZ17	MSMEG_3864	Intermediary metabolism and respiration	130.64	53	62.3	0	323.31	29.4039	29.3151	29.4401	29.5106	29.551	29.4148	29.7325	29.6228	29.4643	1.19952	-0.220162	0.581427	-0.114385
MSMEG_3872	precorrin-8X methylmutase	Precorrin-8X methylmutase (EC 5.4.1.2)	A0QZ25	MSMEG_3872	Intermediary metabolism and respiration	21.787	11	76.4	0	110.03	26.1053	26.2916	25.9307	26.003	25.7874	25.935	26.12	26.055	26.0547	0.110997	0.0326265	1.17542	-0.168108
MSMEG_3873	cobalamin biosynthesis protein cobIJ	Cobalamin biosynthesis protein cobIJ (EC 2.1.1.130) (EC 2.1.1.131)	A0QZ26	MSMEG_3873	Intermediary metabolism and respiration	54.004	19	49.9	0	93.257	25.9562	25.9747	25.9222	26.1257	25.826	25.9829	25.0392	25.7911	25.9989	0.512512	0.341296	0.534216	0.368494
cobK	precorrin-6x reductase	Precorrin-6x reductase (EC 1.3.1.54)	A0QZ29	MSMEG_3875	Intermediary metabolism and respiration	26.589	5	25.1	0	88.101	24.7005	25.0212	25.318	23.1598	25.1829	25.0202	22.8426	24.4611	24.6322	0.800405	1.03462	0.213824	0.475672
cobL	precorrin-6Y C5,15-methyltransferase (decarboxylating)	Precorrin-6Y C5,15-methyltransferase (Decarboxylating) (EC 2.1.1.132)	A0QZ31	MSMEG_3878	Lipid metabolism	41.664	6	22.8	0	15.324	21.5603	22.4617	22.6143	22.7931	22.5219	22.4958	22.8346	22.7731	22.7429	0.800388	-0.571435	0.845591	-0.17993
MSMEG_3880	nitrilase/cyanide hydratase and apolipoprotein N-acyltransferase	Nitrilase/cyanide hydratase and apolipoprotein N-acyltransferase	A0QZ33	MSMEG_3880	Cell wall and cell processes	15.214	8	53.2	0	25.974	24.4794	24.5418	24.3576	24.3479	24.2399	24.2695	24.1705	24.2728	24.4345	0.822978	0.166955	0.0275428	-0.00683784
MSMEG_3881	proline dipeptidase	Proline dipeptidase	A0QZ34	MSMEG_3881	Intermediary metabolism and respiration	39.656	16	65.1	0	323.31	27.3909	27.151	27.55	27.3785	27.4131	27.5842	27.4049	27.4472	27.4587	0.246545	-0.0729904	0.120232	0.0216465
MSMEG_3888	conserved hypothetical protein	Uncharacterized protein	A0QZ41	MSMEG_3888	Conserved hypotheticals	34.017	8	33.6	0	145.66	24.6682	24.8579	24.8269	24.767	24.5819	24.6435	25.0168	24.4373	24.8844	0.00849505	0.004776	0.248927	-0.115383
MSMEG_3890	proteasome component	Pup--protein ligase (EC 6.3.1.19) (Proteasome accessory factor A) (Pup-conjugating enzyme)	A0QZ42	MSMEG_3890	Intermediary metabolism and respiration	51.373	18	45.4	0	152.43	25.7777	26.0345	25.3684	25.3481	24.9696	25.6745	25.7085	25.9875	25.2933	0.0804756	0.0637875	0.50767	-0.332395
MSMEG_3894	proteasome alpha subunit	Proteasome subunit alpha (20S proteasome alpha subunit) (Proteasome core protein PrcA)	A0QZ46	MSMEG_3894	Intermediary metabolism and respiration	26.915	13	49.6	0	290.88	28.5054	28.4897	28.3539	28.6172	28.3755	28.2941	28.1372	28.4799	28.394	0.422824	0.112615	0.258449	0.0918579
MSMEG_3895	proteasome beta subunit	Proteasome subunit beta (EC 3.4.25.1) (20S proteasome beta subunit) (Proteasome core protein PrcB)	A0QZ47	MSMEG_3895	Intermediary metabolism and respiration	32.131	19	69	0	323.31	28.8217	28.7218	28.5787	28.9223	28.7088	28.5614	28.7877	28.674	28.5996	0.0803884	0.0203247	0.136649	0.0437508
pup	conserved hypothetical protein	Prokaryotic ubiquitin-like protein Pup (Bacterial ubiquitin-like modifier)	A0QZ48	MSMEG_3896	Conserved hypotheticals	6.9543	5	76.6	0	323.31	24.9708	25.0786	25.22	25.2063	25.1375	25.2542	23.538	25.131	25.1213	0.388962	0.493004	0.495647	0.602584
MSMEG_3897	proteasome component	Pup deamidase/depupylase (EC 3.4.-.-) (EC 3.5.1.119) (Deamidase of protein Pup)	A0QZ49	MSMEG_3897	Intermediary metabolism and respiration	54.573	31	64.7	0	323.31	27.2728	27.5762	27.3455	27.4088	27.4093	27.3223	27.0977	27.4756	27.4667	0.121809	0.0515404	0.0934144	0.0334555
thpD	ectoine hydroxylase	Ectoine dioxygenase (EC 1.14.11.55) (Ectoine hydroxylase)	A0QZ50	MSMEG_3898	Intermediary metabolism and respiration	33.667	16	71.5	0	323.31	27.3814	27.3892	27.2752	27.5891	27.7202	27.8054	27.7851	27.5849	27.7077	2.12275	-0.343995	0.0493064	0.0123272
ectC	ectoine synthase	L-ectoine synthase (EC 4.2.1.108) (N-acetyldiaminobutyrate dehydratase)	A0QZ51	MSMEG_3899	Lipid metabolism	14.606	6	42.3	0	29.146	24.7644	24.708	24.5762	25.1624	22.776	22.1071	25.0172	25.2246	25.2289	2.21669	-0.474054	0.907598	-1.80841
ectB	diaminobutyrate--2-oxoglutarate aminotransferase	Diaminobutyrate--2-oxoglutarate transaminase (EC 2.6.1.76) (DABA aminotransferase)	A0QZ52	MSMEG_3900	Intermediary metabolism and respiration	46.474	11	49.3	0	118.34	22.6065	25.298	23.9363	25.0736	25.0302	25.3627	25.3183	25.0545	24.9024	0.659189	-1.14482	0.148166	0.0637461
MSMEG_3902	ATPase, AAA family protein	Proteasome-associated ATPase (AAA ATPase forming ring-shaped complexes) (ARC) (Mycobacterial proteasome ATPase)	A0QZ54	MSMEG_3902	Intermediary metabolism and respiration	67.963	37	69	0	323.31	29.1374	29.3142	29.3812	29.1682	29.1881	29.2613	29.0975	29.4217	29.2778	0.0339804	0.0119336	0.240606	-0.0597865
MSMEG_3908	conserved hypothetical protein	Uncharacterized protein	A0QZ60	MSMEG_3908	Conserved hypotheticals	28.554	12	62.6	0	103.08	25.5636	25.322	25.302	25.0405	25.3675	25.1906	25.6902	25.0411	25.1994	0.150059	0.0856253	0.19594	-0.110694
MSMEG_3932	14 kDa antigen	14 kDa antigen	A0QZ83	MSMEG_3932	Intermediary metabolism and respiration	15.927	20	89.7	0	69.635	25.1763	24.7352	24.8397	25.6259	23.0613	24.9281	22.0593	23.8646	25.1724	0.597498	1.21829	0.286375	0.839689
MSMEG_3942	conserved hypothetical protein	Uncharacterized protein	A0QZ93	MSMEG_3942	Conserved hypotheticals	54.196	10	31.9	0	97.77	21.9842	24.4776	24.4324	24.4319	21.8741	23.3594	24.5589	24.0199	24.2728	0.318906	-0.65249	0.631417	-1.06204
MSMEG_3945	universal stress protein family protein	Universal stress protein family protein	A0QZ96	MSMEG_3945	Regulatory proteins	29.04	28	79.5	0	301.74	27.6516	27.9267	27.8885	27.6576	27.7297	27.8121	27.8083	27.7574	27.816	0.117055	0.0283114	0.558788	-0.0608177
MSMEG_3950	universal stress protein family protein	Universal stress protein MSMEG_3950/MSMEI_3859 (USP MSMEG_3950)	A0QZA1	MSMEG_3950	Regulatory proteins	31.451	19	80.6	0	323.31	26.8174	26.9717	26.8394	26.805	27.3513	27.0604	26.7712	26.3266	26.6845	0.91247	0.282101	1.07884	0.478177
MSMEG_3952	conserved hypothetical protein	Nitroreductase domain-containing protein	A0QZA2,A4ZHT1	MSMEG_3952	Conserved hypotheticals	35.227	21	70.8	0	198.48	25.7833	25.6441	25.9558	26.2147	25.856	25.9458	25.507	25.8286	26.1195	0.0410775	-0.0239614	0.379584	0.187164
MSMEG_3955	conserved hypothetical protein	Nitroreductase domain-containing protein	A0QZA6	MSMEG_3955	Conserved hypotheticals	36.069	4	15.9	0	10.051	22.5732	22.27	21.8392	22.4822	23.5181	22.0668	21.8654	23.2641	22.0626	0.128224	-0.169927	0.180678	0.29166
MSMEG_3962	lactate 2-monooxygenase	Lactate 2-monooxygenase (EC 1.13.12.4)	A0QZB3	MSMEG_3962	Virulence, detoxification and adaptation	42.747	22	57.6	0	323.31	25.5822	25.2633	25.0087	27.2064	26.1939	26.3041	26.4385	26.4965	26.3216	2.54645	-1.13414	0.174125	0.14927
MSMEG_3973	N-methylhydantoinase	N-methylhydantoinase	A0QZC4	MSMEG_3973	Intermediary metabolism and respiration	71.435	22	50.9	0	273.25	26.2006	26.0355	26.2266	26.1879	25.9387	26.165	26.8868	26.6935	25.9942	0.597186	-0.370633	0.688906	-0.427647
MSMEG_3980	transcriptional regulator, GntR family protein	Transcriptional regulator, GntR family protein	A0QZC9	MSMEG_3980	Information pathways	24.046	6	31.8	0	83.438	22.726	22.401	22.5225	22.7532	22.8051	22.6878	22.2381	23.1126	22.736	0.208631	-0.145727	0.0729214	0.0531298
MSMEG_4042	transcriptional regulator, GntR family protein	Transcriptional regulator, GntR family protein	A0QZJ0	MSMEG_4042	Information pathways	28.196	10	55.6	0	26.162	22.3649	24.0725	23.6809	23.3542	23.1489	23.6915	23.2824	22.7584	22.6327	0.36316	0.48156	0.932573	0.507006
MSMEG_4064	zinc-binding alcohol dehydrogenase	Zinc-binding alcohol dehydrogenase	A0QZL1	MSMEG_4064	Intermediary metabolism and respiration	34.431	3	16.5	0	31.765	25.7163	25.6346	25.4722	25.3848	25.2209	24.9298	25.6572	25.5401	25.2485	0.373712	0.125811	0.776109	-0.303415
MSMEG_4084	putative acyl-CoA dehydrogenase	Putative acyl-CoA dehydrogenase	A0QZM8	MSMEG_4084	Intermediary metabolism and respiration	41.818	12	44.7	0	34.996	23.241	23.7871	23.2595	22.7497	21.4822	23.7152	23.1868	21.7216	23.6215	0.413989	0.585929	0.0791857	-0.194268
MSMEG_4112	cyclohexanecarboxylate-CoA ligase	Cyclohexanecarboxylate-CoA ligase	A0QZQ6	MSMEG_4112	Lipid metabolism	60.459	12	34.8	0	169.58	25.3885	25.9393	25.7289	25.9505	25.8551	25.7194	25.6469	25.7851	25.7704	0.105183	-0.0485433	0.601175	0.107561
menB	naphthoate synthase	Naphthoate synthase (EC 4.1.3.36)	A0QZQ8	MSMEG_4114	Intermediary metabolism and respiration	28.278	5	32.6	0	61.632	25.7434	25.9288	25.5487	26.0949	25.8229	25.8129	26.0805	25.8937	26.1369	1.05567	-0.296724	0.464409	-0.126817
MSMEG_4115	3-hydroxybutyryl-CoA dehydrogenase	3-hydroxybutyryl-CoA dehydrogenase (EC 1.1.1.157)	A0QZQ9	MSMEG_4115	Intermediary metabolism and respiration	30.706	8	48.5	0	110.96	25.9228	25.4412	25.7835	26.1078	25.6587	25.7155	22.628	25.9378	25.6845	0.377713	0.965691	0.429239	1.07719
MSMEG_4116	3-hydroxybutyryl-CoA dehydrogenase	3-hydroxybutyryl-CoA dehydrogenase (EC 1.1.1.157)	A0QZR0	MSMEG_4116	Intermediary metabolism and respiration	32.119	13	66.9	0	85.708	25.1159	25.0023	24.8019	25.1439	24.8372	24.8076	25.3585	25.0469	24.9294	0.366616	-0.138188	0.47172	-0.182007
MSMEG_4123	3-hydroxyisobutyrate dehydrogenase	3-hydroxyisobutyrate dehydrogenase	A0QZR7	MSMEG_4123	Intermediary metabolism and respiration	31.103	8	34.4	0	46.627	23.2389	23.4428	23.1581	23.0859	22.7475	23.0963	21.6162	23.2105	23.1584	0.511392	0.618235	0.230587	0.314863
MSMEG_4125	oxidoreductase, short chain dehydrogenase/reductase family protein	Oxidoreductase, short chain dehydrogenase/reductase family protein	A0QZR9	MSMEG_4125	Intermediary metabolism and respiration	26.922	10	46.5	0	64.929	25.5343	25.5084	25.5895	25.5398	25.1997	25.4752	25.1229	25.1289	25.5855	0.788635	0.264962	0.271949	0.12576
MSMEG_4126	hydrolase, isochorismatase family protein	Hydrolase, isochorismatase family protein	A0QZS0	MSMEG_4126	Intermediary metabolism and respiration	25.517	9	69.1	0	28.856	24.5452	23.8312	24.2889	24.4339	24.0397	22.2257	24.9333	24.9657	24.7111	1.35495	-0.648272	0.88729	-1.30362
MSMEG_4128	conserved hypothetical protein	Methyltransf_25 domain-containing protein	A0QZS2	MSMEG_4128	Conserved hypotheticals	30.989	10	48.6	0	96.524	25.0262	24.5422	24.6903	24.8647	24.5406	24.6749	24.7	24.9999	24.3498	0.106428	0.0696824	0.0160286	0.0101535
MSMEG_4167	alcohol dehydrogenase B	Alcohol dehydrogenase (EC 1.1.1.1)	A0QZV9	MSMEG_4167	Intermediary metabolism and respiration	40.683	3	15.9	0	6.4229	22.6976	23.0961	21.3182	24.2505	24.0286	24.284	24.1687	22.8578	22.2468	0.388237	-0.720472	0.89288	1.0966
hisG	ATP phosphoribosyltransferase	ATP phosphoribosyltransferase (ATP-PRT) (ATP-PRTase) (EC 2.4.2.17)	A0QZX1	MSMEG_4180	Intermediary metabolism and respiration	30.815	22	84.7	0	323.31	28.3332	27.988	28.226	28.2832	28.2056	28.1607	28.5338	28.3498	28.219	0.606238	-0.18515	0.702873	-0.151091
metH	methionine synthase	Methionine synthase (EC 2.1.1.13) (5-methyltetrahydrofolate--homocysteine methyltransferase)	A0QZX6	MSMEG_4185	Intermediary metabolism and respiration	137	83	76.9	0	323.31	30.335	30.2859	30.4634	30.2961	30.3803	30.3267	30.4741	30.4031	30.2967	0.150702	-0.0298583	0.425639	-0.0569433
cysS	cysteinyl-tRNA synthetase	L-cysteine:1D-myo-inositol 2-amino-2-deoxy-alpha-D-glucopyranoside ligase (L-Cys:GlcN-Ins ligase) (EC 6.3.1.13) (Mycothiol ligase) (MSH ligase)	A0QZY0	MSMEG_4189	Information pathways	45.398	26	81.3	0	278.21	28.2613	28.1795	28.3145	28.2016	28.1419	28.1611	28.618	28.4798	28.2704	0.877588	-0.20431	1.31458	-0.287882
MSMEG_4190	inositol monophosphatase family protein	Inositol monophosphatase family protein	A0QZY1	MSMEG_4190	Intermediary metabolism and respiration	27.542	8	41.1	0	39.149	22.315	21.6793	21.9454	24.7051	22.6136	21.7251	24.0838	22.4944	25.9952	1.00867	-2.21123	0.365979	-1.17654
MSMEG_4192	conserved hypothetical protein	Uncharacterized protein	A0QZY3	MSMEG_4192	Conserved hypotheticals	21.165	11	46.7	0	87.643	27.0552	26.904	27.263	26.8006	26.858	26.9778	26.9129	27.0105	26.9763	0.425389	0.107522	0.668476	-0.0877406
MSMEG_4193	phosphoglycerate mutase family protein	Phosphoglycerate mutase family protein	A0QZY4	MSMEG_4193	Intermediary metabolism and respiration	23.852	13	77.1	0	275.25	26.8482	26.6044	27.0104	26.8943	26.6407	26.5336	26.8557	26.7514	26.9853	0.115165	-0.0431226	0.619892	-0.174553
MSMEG_4195	conserved hypothetical protein	Uncharacterized protein	A0QZY6	MSMEG_4195	Conserved hypotheticals	10.83	6	91.1	0	21.575	21.7908	24.0502	24.4441	21.5784	24.1595	23.651	23.0903	21.8723	22.1162	0.517489	1.06878	0.369156	0.770032
pyrD	dihydroorotate oxidase	Dihydroorotate dehydrogenase (quinone) (EC 1.3.5.2) (DHOdehase) (DHOD) (DHODase) (Dihydroorotate oxidase)	A0QZY9	MSMEG_4198	Intermediary metabolism and respiration	37.166	15	57.3	0	134.23	22.1684	22.2582	22.8784	22.7619	22.358	21.5688	22.113	22.8795	23.2042	0.30839	-0.297236	0.454321	-0.502668
MSMEG_4199	conserved hypothetical protein	Uncharacterized protein	A0QZZ0	MSMEG_4199	Conserved hypotheticals	18.061	5	34.7	0	91.198	26.1261	26.2917	26.5115	26.0989	26.4249	26.6258	24.5505	26.1874	26.7204	0.30087	0.490368	0.348858	0.563795
MSMEG_4200	peptidase M20	Peptidase M20	A0QZZ1	MSMEG_4200	Intermediary metabolism and respiration	47.855	16	50.7	0	310.48	26.8887	26.6946	26.6328	27.0062	26.6346	26.9727	26.9304	26.8593	26.8829	0.88805	-0.152182	0.0564469	-0.0196908
MSMEG_4214	glutamine amidotransferase	Glutamine amidotransferase	A0R003	MSMEG_4214	Intermediary metabolism and respiration	26.334	17	79.6	0	323.31	28.8463	28.8439	28.6942	28.6848	28.7298	28.6886	28.4882	28.5059	28.6626	1.49945	0.242596	1.22106	0.148865
MSMEG_4217	DivIVA protein	Cell wall synthesis protein Wag31 (Antigen 84)	A0R006	MSMEG_4217	Unassigned	29.544	25	76.5	0	323.31	27.7834	27.9456	28.4658	27.6663	28.5106	28.6102	27.4107	28.1169	28.7106	0.0111146	-0.0144361	0.141061	0.182983
MSMEG_4220	conserved hypothetical protein	Pyridoxal phosphate homeostasis protein (PLP homeostasis protein)	A0R009	MSMEG_4220	Conserved hypotheticals	30.615	5	20.6	0	44.382	23.0995	22.308	22.8357	22.7874	22.9686	23.0069	23.737	22.7444	22.8018	0.364595	-0.346643	0.203585	-0.173424
MSMEG_4221	conserved hypothetical protein	Purine nucleoside phosphorylase	A0R010	MSMEG_4221	Conserved hypotheticals	24.597	8	49.8	0	33.326	24.7565	22.5464	24.5565	24.6954	24.1793	24.2921	24.0275	24.3964	24.1711	0.125786	-0.245196	0.428922	0.190568
ftsZ	cell division protein FtsZ	Cell division protein FtsZ	A0R012	MSMEG_4222	Cell wall and cell processes	39.134	15	47.8	0	323.31	26.4656	26.8713	26.9013	26.5415	26.6096	26.889	26.2853	26.9047	27.1361	0.0341805	-0.0293522	0.126934	-0.095349
murC	UDP-N-acetylmuramate--alanine ligase	UDP-N-acetylmuramate--L-alanine ligase (EC 6.3.2.8) (UDP-N-acetylmuramoyl-L-alanine synthetase)	A0R015	MSMEG_4226	Cell wall and cell processes	49.804	20	64.3	0	169.24	26.6464	26.7502	26.8276	26.6636	26.9772	26.7279	26.6967	26.4868	26.5744	0.9021	0.155434	0.832958	0.203595
murD	UDP-N-acetylmuramoylalanine--D-glutamate ligase	UDP-N-acetylmuramoylalanine--D-glutamate ligase (EC 6.3.2.9) (D-glutamic acid-adding enzyme) (UDP-N-acetylmuramoyl-L-alanyl-D-glutamate synthetase)	A0R018	MSMEG_4229	Intermediary metabolism and respiration	49.558	10	37.7	0	80.878	22.6678	23.0511	21.8921	21.3403	22.9278	23.6103	22.4306	23.2279	22.0719	0.0277164	-0.0398407	0.0218374	0.0493596
MSMEG_4231	UDP-N-acetylmuramoyl-tripeptide--D-alanyl-D- alanine ligase	UDP-N-acetylmuramoyl-tripeptide--D-alanyl-D-alanine ligase (EC 6.3.2.10) (D-alanyl-D-alanine-adding enzyme)	A0R020	MSMEG_4231	Cell wall and cell processes	51.664	17	64.2	0	224	26.3923	26.5906	26.6979	26.3415	26.1631	26.5238	26.7005	26.4753	26.4727	0.0310411	0.0107905	0.736519	-0.206659
MSMEG_4232	UDP-N-acetylmuramoylalanyl-D-glutamate-2, 6-diaminopimelate ligase	UDP-N-acetylmuramoyl-L-alanyl-D-glutamate--2,6-diaminopimelate ligase (EC 6.3.2.13) (Meso-A2pm-adding enzyme) (Meso-diaminopimelate-adding enzyme) (UDP-MurNAc-L-Ala-D-Glu:meso-diaminopimelate ligase) (UDP-MurNAc-tripeptide synthetase) (UDP-N-acetylmuramyl-tripeptide synthetase)	A0R021	MSMEG_4232	Intermediary metabolism and respiration	53.132	18	68.3	0	136.02	25.7891	25.5609	25.9542	25.7547	25.8746	25.7671	25.8784	25.9942	25.7651	0.350202	-0.11118	0.454209	-0.0804323
MSMEG_4233	Penicillin binding protein transpeptidase domain protein	Penicillin-binding protein PbpB (PBP3)	A0R022	MSMEG_4233	Cell wall and cell processes	69.707	18	40.9	0	48.787	24.7393	24.4356	24.4613	24.245	24.557	24.6298	24.5962	24.7793	24.8552	0.73253	-0.198169	0.880527	-0.266281
MSMEG_4240	polyprenyl synthetase	Polyprenyl synthetase	A0R029	MSMEG_4240	Unassigned	38.775	24	68.5	0	323.31	28.6634	28.7042	28.6383	28.5542	28.4312	28.435	28.1613	28.6721	28.4981	0.675322	0.224818	0.0666106	0.0296663
MSMEG_4242	transcriptional regulatory protein	Transcriptional regulatory protein	A0R031	MSMEG_4242	Information pathways	14.804	7	67.9	0	90.215	24.6325	24.8209	24.9469	24.837	24.8793	24.992	24.4634	24.7748	24.8841	0.233809	0.0926615	0.658837	0.195341
MSMEG_4244	3-deoxy-7-phosphoheptulonate synthase	Phospho-2-dehydro-3-deoxyheptonate aldolase AroG (EC 2.5.1.54) (3-deoxy-D-arabino-heptulosonate 7-phosphate synthase) (DAHP synthase) (Phospho-2-keto-3-deoxyheptonate aldolase)	A0R033	MSMEG_4244	Intermediary metabolism and respiration	50.731	33	78.4	0	323.31	29.6547	29.3962	29.5021	29.6039	29.5673	29.5041	29.8416	29.6188	29.5979	0.710853	-0.168435	0.699024	-0.127646
MSMEG_4251	cyclase/dehydrase	Cyclase/dehydrase	A0R040	MSMEG_4251	Intermediary metabolism and respiration	16.211	11	66.9	0	115.45	24.2789	24.5119	24.4566	24.2563	24.1202	24.2048	22.8022	24.8728	23.8932	0.392343	0.559762	0.21955	0.337727
MSMEG_4254	AMP-binding enzyme	AMP-binding enzyme	A0R042	MSMEG_4254	Information pathways	64.486	57	81.3	0	323.31	23.52	22.3445	22.2221	18.4369	21.1812	21.9809	22.1085	19.1567	22.6682	0.52213	1.38435	0.195452	-0.778184
trpD	anthranilate phosphoribosyltransferase	Anthranilate phosphoribosyltransferase (EC 2.4.2.18)	A0R048	MSMEG_4258	Intermediary metabolism and respiration	37.518	17	71.2	0	323.31	28.8685	28.8021	28.7469	28.9094	28.8103	28.738	29.2354	28.8094	28.8877	0.562082	-0.171666	0.492715	-0.158269
MSMEG_4260	cytochrome c oxidase subunit 3	Cytochrome aa3 subunit 3 (Probable cytochrome c oxidase subunit 3)	A0R049	MSMEG_4260	Virulence, detoxification and adaptation	22.181	4	11.3	0	70.964	22.0018	23.7695	25.0056	22.8263	22.6387	21.9521	21.6597	23.3284	24.4011	0.145478	0.462605	0.320615	-0.657354
MSMEG_4262	ubiquinol-cytochrome c reductase iron-sulfur subunit	Cytochrome bc1 complex Rieske iron-sulfur subunit (Cytochrome bc1 reductase complex subunit QcrA)	A0R051	MSMEG_4262	Virulence, detoxification and adaptation	44.817	39	71.3	0	323.31	26.2693	26.522	26.6041	26.7357	26.0347	27.3121	27.109	26.101	26.6175	0.177576	-0.144007	0.0628149	0.0849978
MSMEG_4263	ubiquinol-cytochrome c reductase cytochrome b subunit	Cytochrome bc1 complex cytochrome b subunit (EC 7.1.1.8) (Cytochrome bc1 reductase complex subunit QcrB)	A0R052	MSMEG_4263	Virulence, detoxification and adaptation	60.21	28	46.9	0	323.31	27.0641	27.3791	26.8097	27.3035	27.0961	27.1457	26.4586	27.1235	27.2728	0.167051	0.132703	0.373982	0.230153
MSMEG_4268	cytochrome c oxidase subunit 2	Cytochrome aa3 subunit 2 (EC 7.1.1.9)	A0R057	MSMEG_4268	Virulence, detoxification and adaptation	38.039	27	61.6	0	323.31	22.738	25.0675	23.7093	24.6662	22.7349	25.3483	23.8649	22.4373	22.5668	0.468449	0.881921	0.645054	1.29348
asnB	asparagine synthase (glutamine-hydrolyzing)	Asparagine synthase (Glutamine-hydrolyzing) (EC 6.3.5.4)	A0R058	MSMEG_4269	Intermediary metabolism and respiration	73.263	29	58.2	0	217.08	27.1973	26.9146	26.8397	27.1615	26.8216	27.0271	27.235	27.5944	27.027	0.692612	-0.301606	0.662202	-0.282035
MSMEG_4270	adenosine kinase	Adenosine kinase (EC 2.7.1.20)	A0R059	MSMEG_4270	Intermediary metabolism and respiration	34.854	25	92.9	0	323.31	29.7824	29.691	29.6536	29.7522	29.853	29.7907	30.1802	29.8337	29.9773	1.25696	-0.288049	0.882741	-0.198456
MSMEG_4272	HesB/YadR/YfhF family protein	HesB/YadR/YfhF family protein	A0R061	MSMEG_4272	Unassigned	12.395	8	79.7	0	323.31	28.3202	28.4988	28.6241	28.1999	28.358	28.3642	28.5445	28.4289	28.4939	0.028832	-0.0080897	1.34268	-0.181757
MSMEG_4275	nicotinate-nucleotide--dimethylbenzimidazole phosphoribosyltransferase	Nicotinate-nucleotide--dimethylbenzimidazole phosphoribosyltransferase (NN:DBI PRT) (EC 2.4.2.21) (N(1)-alpha-phosphoribosyltransferase)	A0R064	MSMEG_4275	Intermediary metabolism and respiration	35.726	11	42.7	0	99.102	24.3912	24.1914	24.5385	24.4243	24.2289	24.3455	24.5789	24.3693	24.3104	0.130033	-0.0458202	0.36436	-0.0866356
ilvE	branched-chain amino acid aminotransferase	Branched-chain-amino-acid aminotransferase (BCAT) (EC 2.6.1.42)	A0R066	MSMEG_4276	Intermediary metabolism and respiration	39.836	25	81.2	0	323.31	30.1544	29.9871	30.0779	30.2505	30.0753	30.0976	30.323	30.1449	30.1272	0.725367	-0.125254	0.275946	-0.0572465
gcvT	glycine cleavage system T protein	Aminomethyltransferase (EC 2.1.2.10) (Glycine cleavage system T protein)	A0R067	MSMEG_4278	Intermediary metabolism and respiration	38.776	23	73.7	0	323.31	29.7937	29.8694	29.6885	29.7814	29.7106	29.7415	29.9966	29.805	29.7191	0.226517	-0.0563736	0.493806	-0.0957152
MSMEG_4281	cytosol aminopeptidase	Probable cytosol aminopeptidase (EC 3.4.11.1) (Leucine aminopeptidase) (LAP) (EC 3.4.11.10) (Leucyl aminopeptidase)	A0R069	MSMEG_4281	Intermediary metabolism and respiration	53.724	30	74.4	0	323.31	28.898	28.7913	28.5084	28.5208	28.3014	28.3734	29.1995	28.5609	28.4171	0.00823086	0.00668653	0.586771	-0.327308
sucB	2-oxoglutarate dehydrogenase, E2 component, dihydrolipoamide succinyltransferase	Dihydrolipoamide acetyltransferase component of pyruvate dehydrogenase complex (EC 2.3.1.-)	A0R072	MSMEG_4283	Intermediary metabolism and respiration	61.029	30	47.4	0	323.31	31.4907	31.4801	31.3892	31.4737	31.6167	31.8487	31.5605	31.5757	31.7411	1.22384	-0.172417	0.057676	0.0206165
lipB	lipoyltransferase	Octanoyltransferase (EC 2.3.1.181) (Lipoate-protein ligase B) (Lipoyl/octanoyl transferase) (Octanoyl-[acyl-carrier-protein]-protein N-octanoyltransferase)	A0R074	MSMEG_4285	Lipid metabolism	24.413	12	64.9	0	57.091	26.172	26.3668	26.278	26.3309	26.0656	26.0741	26.05	26.1778	26.2974	0.461536	0.0972029	0.0557422	-0.0181853
lipA	lipoic acid synthetase	Lipoyl synthase (EC 2.8.1.8) (Lip-syn) (LS) (Lipoate synthase) (Lipoic acid synthase) (Sulfur insertion protein LipA)	A0R075	MSMEG_4286	Lipid metabolism	35.412	14	47.5	0	69.669	25.448	25.6553	25.4476	25.4941	25.4569	25.2737	24.7987	25.2047	25.1197	1.54819	0.475953	1.22225	0.36717
MSMEG_4287	integral membrane protein	Integral membrane protein	A0R076	MSMEG_4287	Conserved hypotheticals	26.931	10	46.4	0	71	22.4153	22.4918	22.6363	24.1095	22.9356	23.2774	23.0583	22.3866	22.5689	0.302553	-0.15678	0.892031	0.769547
glnA	glutamine synthetase, type I	Glutamine synthetase (GS) (EC 6.3.1.2) (Glutamate--ammonia ligase) (Glutamine synthetase I beta) (GSI beta)	A0R079	MSMEG_4290	Intermediary metabolism and respiration	53.591	30	78.2	0	323.31	31.8729	31.7463	31.6951	31.9004	31.741	31.7396	32.0001	31.6844	31.7328	0.111598	-0.0343507	0.0367796	-0.0121282
MSMEG_4293	glutamate-ammonia-ligase adenylyltransferase	Bifunctional glutamine synthetase adenylyltransferase/adenylyl-removing enzyme (ATP:glutamine synthetase adenylyltransferase) (ATase) [Includes: Glutamine synthetase adenylyl-L-tyrosine phosphorylase (EC 2.7.7.89) (Adenylyl removase) (AR) (AT-N); Glutamine synthetase adenylyl transferase (EC 2.7.7.42) (Adenylyl transferase) (AT) (AT-C)]	A0R082	MSMEG_4293	Intermediary metabolism and respiration	109.4	25	40.6	0	131.61	24.6819	24.7318	23.7297	24.3364	24.0998	24.121	25.1534	24.6583	24.3208	0.335186	-0.329711	0.971128	-0.525098
glnA	glutamine synthetase, type I	Glutamine synthetase (GS) (EC 6.3.1.2) (Glutamate--ammonia ligase) (Glutamine synthetase I alpha) (GSI alpha)	A0R083	MSMEG_4294	Intermediary metabolism and respiration	49.824	27	78.7	0	323.31	27.2635	27.4625	27.436	27.541	27.5684	27.4723	27.4234	27.3976	27.3336	0.0116985	0.00240517	1.65792	0.142323
MSMEG_4295	hydrolase, alpha/beta fold family protein	Hydrolase, alpha/beta fold family protein	A0R084	MSMEG_4295	Lipid metabolism	52.844	14	51	0	49.77	24.6535	24.517	24.3932	24.7137	24.557	24.5205	24.6246	24.7587	24.6483	0.844117	-0.155949	0.482028	-0.080115
panB	3-methyl-2-oxobutanoate hydroxymethyltransferase	3-methyl-2-oxobutanoate hydroxymethyltransferase (EC 2.1.2.11) (Ketopantoate hydroxymethyltransferase) (KPHMT)	A0R087	MSMEG_4298	Intermediary metabolism and respiration	30.059	6	37.6	0	103.45	23.9529	24.2042	23.9703	24.3116	24.3679	23.9499	24.3327	24.2028	24.0184	0.510742	-0.142177	0.0544148	0.0251821
MSMEG_4299	enoyl-CoA hydratase/isomerase	Enoyl-CoA hydratase/isomerase	A0R088	MSMEG_4299	Lipid metabolism	27.314	18	69.3	0	235.41	26.2111	26.3986	25.8779	26.3937	26.1144	26.2179	26.3358	26.348	26.3775	0.554743	-0.191285	0.607756	-0.111773
MSMEG_4301	acyl-CoA synthase	Acyl-CoA synthase	A0R090	MSMEG_4301	Lipid metabolism	63.421	32	61.8	0	323.31	30.1167	29.965	29.965	30.1892	29.9632	29.9552	30.2815	30.2459	30.0738	1.06372	-0.184855	0.75662	-0.164555
MSMEG_4302	adenylate cyclase, putative	Adenylate cyclase, putative	A0R091	MSMEG_4302	Intermediary metabolism and respiration	55.597	10	32.5	0	205.46	24.6137	24.5691	24.1045	24.5459	24.2859	24.3907	24.0968	24.5939	24.3871	0.11673	0.0698058	0.106854	0.0481917
MSMEG_4303	methyltransferase	Methyltransferase	A0R092	MSMEG_4303	Unassigned	54.728	21	62.4	0	323.31	27.8216	27.6488	27.4606	27.8264	27.6072	27.8099	28.3703	28.0195	27.6793	0.776738	-0.379347	0.579612	-0.27517
MSMEG_4305	phosphoglycerate mutase	Phosphoglycerate mutase	A0R094	MSMEG_4305	Intermediary metabolism and respiration	39.032	19	64.4	0	298.47	26.4835	26.4449	26.2156	26.4653	26.2273	26.1841	25.8482	26.4894	26.2352	0.393427	0.190381	0.188099	0.101308
MSMEG_4306	conserved hypothetical protein	zf-RING_7 domain-containing protein	A0R095	MSMEG_4306	Conserved hypotheticals	27.142	16	71.1	0	148.43	27.1683	27.1857	27.2566	27.0494	27.4767	27.521	27.2129	27.0413	27.4457	0.0880374	-0.0297915	0.239118	0.115718
MSMEG_4307	conserved hypothetical protein	GTP cyclohydrolase 1 type 2 homolog	A0R096	MSMEG_4307	Conserved hypotheticals	40.037	8	30	0	26.898	21.3544	25.4634	25.2401	25.2222	22.5576	23.3686	25.7646	25.1664	25.6215	0.483995	-1.4982	1.04608	-1.80135
MSMEG_4308	5'-nucleotidase	5'-nucleotidase (EC 3.1.3.5)	A0R097	MSMEG_4308	Intermediary metabolism and respiration	24.195	8	53.9	0	221.56	25.6851	26.2533	25.8476	25.3728	25.9231	25.8124	25.6694	25.5613	25.502	0.932984	0.35107	0.288912	0.125162
MSMEG_4309	Low molecular weight protein-tyrosine-phosphatase	Low molecular weight protein-tyrosine-phosphatase (EC 3.1.3.48)	A0R098	MSMEG_4309	Regulatory proteins	17.72	10	63.2	0	165.1	22.3697	25.2627	24.803	23.5036	21.6992	24.2704	23.26	22.222	24.6484	0.269788	0.768306	0.0741833	-0.219072
MSMEG_4313	glyoxalase/bleomycin resistance protein/dioxygenase	Glyoxalase/bleomycin resistance protein/dioxygenase	A0R0A1	MSMEG_4313	Virulence, detoxification and adaptation	14.925	15	99.3	0	183.23	27.8445	27.8806	28.2904	27.8198	27.8664	28.265	27.8978	27.9041	28.2971	0.0490453	-0.0278333	0.0907224	-0.0492655
MSMEG_4320	alkyl hydroperoxide reductase/ Thiol specific antioxidant/ Mal allergen	Alkyl hydroperoxide reductase/ Thiol specific antioxidant/ Mal allergen	A0R0A7	MSMEG_4320	Virulence, detoxification and adaptation	17.337	5	37.2	0	14.443	23.8694	23.4064	23.2618	23.3784	23.2334	23.4467	21.3705	21.8879	23.4957	0.882694	1.26114	0.790933	1.10144
MSMEG_4321	conserved hypothetical protein	Uncharacterized protein	A0R0A8	MSMEG_4321	Conserved hypotheticals	15.628	5	60.7	0	226.92	26.933	27.1417	27.0136	26.6542	27.5929	27.329	26.6315	26.4186	27.0258	0.832681	0.33749	0.68676	0.50008
MSMEG_4323	pyruvate dehydrogenase E1 component	Pyruvate dehydrogenase E1 component (PDH E1 component) (EC 1.2.4.1)	A0R0B0	MSMEG_4323	Intermediary metabolism and respiration	103.08	65	76.6	0	323.31	32.0462	31.929	31.9776	32.1534	32.1471	32.1461	32.3714	32.2302	32.1838	1.86825	-0.277543	0.935579	-0.112971
MSMEG_4325	malonyl CoA-acyl carrier protein transacylase	Malonyl CoA-acyl carrier protein transacylase (MCT) (EC 2.3.1.39)	A0R0B2	MSMEG_4325	Lipid metabolism	29.675	14	52.1	0	323.31	29.2045	28.9114	29.0425	29.1726	28.9831	29.2288	29.1509	29.1739	29.2315	0.684604	-0.132603	0.297392	-0.0572478
acpP	acyl carrier protein	Meromycolate extension acyl carrier protein (ACP)	A0R0B3	MSMEG_4326	Lipid metabolism	10.737	10	93.9	0	323.31	31.0722	31.4261	32.1021	30.8672	31.8011	31.6705	31.1422	30.6516	31.6449	0.392421	0.387292	0.297485	0.300053
MSMEG_4327	3-oxoacyl-[acyl-carrier-protein] synthase 1	Beta-ketoacyl-[acyl-carrier-protein] synthase I (EC 2.3.1.41)	A0R0B4	MSMEG_4327	Lipid metabolism	43.786	34	85.8	0	323.31	31.3717	31.4172	31.4042	31.4638	31.4639	31.3483	31.5736	31.3592	31.4479	0.418581	-0.0625381	0.181652	-0.0349051
MSMEG_4328	3-oxoacyl-[acyl-carrier-protein] synthase 2	Beta-ketoacyl-[acyl-carrier-protein] synthase I (EC 2.3.1.41)	A0R0B5	MSMEG_4328	Lipid metabolism	43.734	32	89.4	0	323.31	29.7689	29.642	29.7132	29.837	29.7471	29.9173	29.8219	29.6132	29.804	0.193023	-0.0383606	0.454486	0.0874316
MSMEG_4329	propionyl-CoA carboxylase beta chain	Propionyl-CoA carboxylase beta chain (EC 6.4.1.3)	A0R0B6	MSMEG_4329	Lipid metabolism	50.246	41	68.6	0	323.31	30.161	30.2629	30.1598	30.3916	30.279	30.2555	30.6088	30.3868	30.3848	1.50194	-0.265561	0.821722	-0.151428
MSMEG_4337	beta-lactamase	Beta-lactamase	A0R0C4	MSMEG_4337	Virulence, detoxification and adaptation	28.337	7	45.4	0	227.15	26.0167	26.124	25.92	26.1096	25.986	25.9305	26.1302	25.9729	25.7877	0.18806	0.0566686	0.149876	0.0451425
MSMEG_4340	NAD/mycothiol-dependent formaldehyde dehydrogenase	NAD/mycothiol-dependent formaldehyde dehydrogenase (EC 1.1.1.306)	A0R0C7	MSMEG_4340	Cell wall and cell processes	38.404	24	78	0	323.31	29.4113	29.1522	29.4765	29.3817	29.319	29.1928	29.2424	29.4046	29.3107	0.0888674	0.0274003	0.106017	-0.0213922
MSMEG_4342	metallo-beta-lactamase family protein	Metallo-beta-lactamase family protein	A0R0C8	MSMEG_4342	Virulence, detoxification and adaptation	22.338	7	56.2	0	40.514	26.5799	26.6425	26.7948	26.5	26.4953	26.7294	27.0791	26.6678	26.8293	0.617331	-0.186324	0.93164	-0.283841
MSMEG_4349	conserved hypothetical proline rich protein	Conserved hypothetical proline rich protein	A0R0D6	MSMEG_4349	Conserved hypotheticals	60.081	9	24.8	0	81.356	21.7372	23.3369	24.0268	21.5874	24.0584	24.5718	23.0177	19.9089	23.3777	0.291663	0.932185	0.381963	1.30439
MSMEG_4358	D-beta-hydroxybutyrate dehydrogenase	D-beta-hydroxybutyrate dehydrogenase	A0R0E5	MSMEG_4358	Intermediary metabolism and respiration	25.544	12	61.4	0	91.353	25.7194	25.6717	25.3633	25.4778	25.5456	25.6929	24.9969	25.4673	25.5934	0.472464	0.232271	0.498677	0.219571
MSMEG_4362	universal stress protein family protein	Universal stress protein family protein	A0R0E9	MSMEG_4362	Regulatory proteins	28.073	7	32	0	60.186	23.467	23.4831	23.6156	23.4013	23.2747	22.4551	23.5885	23.6223	23.7674	0.886302	-0.137516	0.955648	-0.615694
MSMEG_4367	formamidase	Formamidase (EC 3.5.1.49)	A0R0F4	MSMEG_4367	Intermediary metabolism and respiration	44.496	15	41.9	0	161.71	27.9008	28.1143	28.4594	27.7582	28.3515	28.2923	27.8915	27.9644	28.4172	0.10451	0.0671253	0.059503	0.0429872
MSMEG_4396	isochorismatase hydrolase	Isochorismatase hydrolase	A0R0I3	MSMEG_4396	Intermediary metabolism and respiration	27.449	9	53.4	0	130.53	25.7805	25.6464	25.8925	25.8597	25.6404	25.5379	26.0457	25.8321	25.6424	0.187461	-0.066953	0.462268	-0.16075
MSMEG_4399	conserved hypothetical protein	Uncharacterized protein	A0R0I6	MSMEG_4399	Conserved hypotheticals	13.114	5	40	0	37.307	25.0511	25.2632	25.2437	25.1781	25.1025	25.0847	25.0756	25.1089	25.3626	0.0106587	0.00365702	0.252887	-0.0605679
MSMEG_4401	phosphonoacetaldehyde hydrolase	Phosphonoacetaldehyde hydrolase	A0R0I8	MSMEG_4401	Intermediary metabolism and respiration	25.117	13	52.7	0	323.31	27.1746	27.1404	27.4235	26.9257	27.1366	27.7225	26.8748	27.0782	27.5876	0.103244	0.0659924	0.0909258	0.0814273
ltaE	L-threonine aldolase, low-specificity	L-threonine aldolase, low-specificity (EC 4.1.2.5)	A0R0N9	MSMEG_4454	Intermediary metabolism and respiration	35.505	9	58.3	0	131.03	25.5461	25.7587	25.3206	25.9931	25.81	25.6449	26.0211	25.6885	25.9603	1.00428	-0.34816	0.198446	-0.0739721
speB	agmatinase	Agmatinase (EC 3.5.3.11)	A0R0P4	MSMEG_4459	Intermediary metabolism and respiration	34.079	10	45.1	0	112.24	26.6396	26.3747	26.6075	26.1219	26.7266	26.7698	26.3334	26.3908	26.6828	0.202048	0.0715949	0.107993	0.0704002
MSMEG_4460	acetolactate synthase	Acetolactate synthase	A0R0P5	MSMEG_4460	Intermediary metabolism and respiration	56.146	14	36.7	0	140.3	25.8643	25.6225	25.6249	25.7243	25.6036	25.2055	25.7473	25.6087	25.1734	0.436458	0.194095	0.00184178	0.00131671
MSMEG_4463	CalR5 protein	CalR5 protein	A0R0P8	MSMEG_4463	Unassigned	48.567	21	62.7	0	186.35	26.64	26.8419	26.6792	27.085	27.0257	27.0418	26.7579	26.7709	26.7502	0.250536	-0.0392596	4.00292	0.291152
MSMEG_4464	modulator of DNA gyrase	Modulator of DNA gyrase	A0R0P9	MSMEG_4464	Information pathways	54.511	26	74.3	0	279.32	26.6603	26.8843	26.5183	27.1573	27.1458	27.1415	26.7975	26.8688	26.6002	0.19534	-0.0678647	2.08823	0.392718
MSMEG_4474	acyl-CoA oxidase	Acyl-CoA oxidase	A0R0Q9	MSMEG_4474	Lipid metabolism	70.49	36	64.5	0	323.31	29.3076	29.0712	29.2542	29.1979	29.2167	29.3732	29.213	29.483	29.376	0.619004	-0.146326	0.419601	-0.0947088
glyS	glycyl-tRNA synthetase	Glycine--tRNA ligase (EC 6.1.1.14) (Glycyl-tRNA synthetase) (GlyRS)	A0R0R9	MSMEG_4485	Information pathways	52.378	43	82.6	0	323.31	30.3148	30.2516	30.331	30.38	30.2753	30.2596	30.6899	30.1271	30.234	0.105911	-0.0511812	0.0914745	-0.0453472
MSMEG_4487	ferric uptake regulation protein	Ferric uptake regulation protein	A0R0S1	MSMEG_4487	Regulatory proteins	14.838	5	38.2	0	26.242	23.4631	22.4821	21.8257	23.4375	21.5955	23.3255	23.1401	23.5211	24.4664	0.840377	-1.11887	0.574868	-0.923009
era	GTP-binding protein Era	GTPase Era	A0R0S7	MSMEG_4493	Information pathways	33.177	6	29.6	0	11.405	22.0507	23.4868	23.3725	22.9865	22.8508	22.8616	22.1197	23.2202	22.347	0.289053	0.407688	0.425888	0.337322
dnaJ	chaperone protein DnaJ	Chaperone protein DnaJ	A0R0T8	MSMEG_4504	Virulence, detoxification and adaptation	40.335	21	47	0	318.47	25.7695	25.8908	25.7039	25.7238	24.9394	26.0109	24.6201	25.6816	25.5136	0.705481	0.516235	0.246408	0.286234
MSMEG_4527	ferredoxin sulfite reductase	Assimilatory sulfite reductase (ferredoxin) (EC 1.8.7.1)	A0R0W1	MSMEG_4527	Intermediary metabolism and respiration	63.421	31	54.8	0	323.31	28.4238	28.3761	28.295	28.3683	28.0542	28.156	28.5901	28.3511	28.1612	0.00632581	-0.0024999	0.491671	-0.174618
MSMEG_4528	phosphoadenosine phosphosulfate reductase	Phosphoadenosine phosphosulfate reductase (EC 1.8.4.8) (3'-phosphoadenylylsulfate reductase) (PAPS reductase, thioredoxin dependent) (PAPS sulfotransferase) (PAdoPS reductase)	A0R0W2	MSMEG_4528	Intermediary metabolism and respiration	25.692	7	43.2	0	134.22	25.7243	25.7806	25.8519	25.6338	25.5699	25.6764	25.9939	25.6118	25.486	0.218916	0.0883217	0.171086	-0.0705102
MSMEG_4535	glycoside hydrolase	Trehalase (EC 3.2.1.28) (Alpha,alpha-trehalase) (Alpha,alpha-trehalose glucohydrolase)	A0R0W9	MSMEG_4535	Intermediary metabolism and respiration	74.689	38	67.1	0	323.31	28.9962	28.7916	28.8159	28.9948	28.8887	28.9391	29.2876	28.8956	28.8518	0.397812	-0.143765	0.191202	-0.0708262
MSMEG_4537	major membrane protein I	Major membrane protein I	A0R0X1	MSMEG_4537	Cell wall and cell processes	33.727	9	38.4	0	45.294	23.1686	22.6427	21.2717	23.1609	22.1569	22.863	22.9975	23.2554	23.2352	0.632135	-0.80173	0.635804	-0.435763
MSMEG_4553	GAF domain, putative	GAF domain, putative	A0R0Y6	MSMEG_4553	Unassigned	17.574	3	26.1	0	19.024	23.9	23.7959	23.9792	23.343	23.879	23.8254	23.2133	23.5303	24.2814	0.270271	0.216742	0.00684869	0.00750351
lepA	GTP-binding protein LepA	Elongation factor 4 (EF-4) (EC 3.6.5.n1) (Ribosomal back-translocase LepA)	A0R0Y9	MSMEG_4556	Information pathways	69.566	12	24.7	0	30.582	23.4078	23.5663	23.4598	21.4785	22.2208	22.1455	22.6891	23.4624	22.0074	0.831541	0.758325	0.733421	-0.771369
MSMEG_4561	ABC Fe3+-siderophores transporter, periplasmic binding protein	ABC Fe3+-siderophores transporter, periplasmic binding protein	A0R0Z4	MSMEG_4561	Cell wall and cell processes	36.463	23	76.5	0	323.31	23.2286	24.1969	23.1137	23.9076	23.7572	23.8385	21.6799	23.2781	19.7383	0.83699	1.94761	1.04038	2.26895
MSMEG_4579	phosphoglycerate mutase family protein	Phosphoglycerate mutase family protein	A0R110	MSMEG_4579	Intermediary metabolism and respiration	24.377	12	50.9	0	64.484	25.693	25.5061	25.6624	25.4535	25.323	25.4089	25.3679	25.7031	25.4259	0.439848	0.121505	0.398304	-0.103851
proA	gamma-glutamyl phosphate reductase	Gamma-glutamyl phosphate reductase (GPR) (EC 1.2.1.41) (Glutamate-5-semialdehyde dehydrogenase) (Glutamyl-gamma-semialdehyde dehydrogenase) (GSA dehydrogenase)	A0R115	MSMEG_4584	Intermediary metabolism and respiration	44.375	22	62.3	0	254.86	28.3021	28.1797	28.1206	27.9679	27.9656	28.0869	28.1281	28.1622	28.25	0.116349	0.0206788	1.48509	-0.17333
MSMEG_4589	rhodanese domain protein/cystathionine beta-lyase	Rhodanese domain protein/cystathionine beta-lyase	A0R120	MSMEG_4589	Intermediary metabolism and respiration	55.203	8	29	0	17.01	23.244	23.568	22.8265	22.4396	22.1253	23.2704	22.5754	23.7084	23.1361	0.0648607	0.0728861	0.485969	-0.528209
nadE	glutamine-dependent NAD+ synthetase	Glutamine-dependent NAD(+) synthetase (EC 6.3.5.1) (NAD(+) synthase [glutamine-hydrolyzing])	A0R143	MSMEG_4617	Intermediary metabolism and respiration	75.1	27	47.6	0	159.78	27.4364	27.4105	27.2415	27.4554	27.1929	27.3352	27.4085	27.579	27.3252	0.317232	-0.0747922	0.442488	-0.109729
MSMEG_4618	isochorismatase family protein	Isochorismatase family protein	A0R144	MSMEG_4618	Intermediary metabolism and respiration	19.839	4	43	0	96.211	24.8287	24.7677	22.8336	22.7859	24.6344	24.5289	22.7903	24.5177	24.7546	0.0464939	0.12248	0.014511	-0.0377693
proB	glutamate 5-kinase	Glutamate 5-kinase (EC 2.7.2.11) (Gamma-glutamyl kinase) (GK)	A0R148	MSMEG_4621	Intermediary metabolism and respiration	38.606	15	54.6	0	73.473	24.6545	25.125	24.7694	24.9924	24.5095	25.3596	24.9088	24.549	24.3264	0.504515	0.254924	0.52887	0.35916
MSMEG_4623	GTP-binding protein Obg/CgtA	GTPase Obg (EC 3.6.5.-) (GTP-binding protein Obg)	A0R149	MSMEG_4623	Information pathways	51.26	15	37.5	0	25.011	23.7624	23.488	23.7569	23.9169	23.6547	23.4847	24.1298	23.7869	23.7868	0.728494	-0.232044	0.563683	-0.215714
rplU	ribosomal protein L21	50S ribosomal protein L21	A0R151	MSMEG_4625	Information pathways	11.034	6	56.3	0	48.466	24.8991	25.6017	25.4279	25.611	25.5808	25.8699	25.3846	24.8767	25.5549	0.0435932	0.0374997	0.864313	0.415165
MSMEG_4626	ribonuclease, Rne/Rng family protein	Ribonuclease E (RNase E) (EC 3.1.26.12)	A0R152	MSMEG_4626	Information pathways	112.76	27	31.9	0	323.31	25.6588	26.0164	26.1296	26.5276	26.2113	26.182	25.5524	26.7468	26.2052	0.247125	-0.233168	0.141928	0.138852
valS	valyl-tRNA synthetase	Valine--tRNA ligase (EC 6.1.1.9) (Valyl-tRNA synthetase) (ValRS)	A0R155	MSMEG_4630	Information pathways	96.758	48	57.8	0	323.31	29.8376	29.737	29.7382	29.8213	29.9287	29.7776	29.515	29.7715	29.8551	0.204861	0.0570691	0.503672	0.128684
MSMEG_4632	saccharopine dehydrogenase	Saccharopine dehydrogenase (EC 1.5.1.7)	A0R157	MSMEG_4632	Intermediary metabolism and respiration	43.633	36	92.1	0	323.31	22.9063	21.3147	21.0056	24.1	24.3964	21.3914	21.8624	23.3158	24.4205	0.702532	-1.45738	0.0267251	0.0963726
MSMEG_4633	peptidase S9, prolyl oligopeptidase	Peptidase S9, prolyl oligopeptidase	A0R158	MSMEG_4633	Information pathways	72.39	25	66.7	0	206.06	27.161	27.1359	27.3726	27.2448	27.4727	27.3064	27.2956	27.5159	27.1904	0.382543	-0.110801	0.0208525	0.00735792
orB	alpha oxoglutarate ferredoxin oxidoreductase, beta subunit	Alpha oxoglutarate ferredoxin oxidoreductase, beta subunit	A0R170	MSMEG_4645	Intermediary metabolism and respiration	37.302	28	86	0	323.31	28.3716	28.5353	28.4768	28.4647	28.2514	28.1734	28.2932	28.474	28.3188	0.599824	0.0992133	0.250368	-0.06556
MSMEG_4646	pyruvate synthase	Pyruvate synthase	A0R171	MSMEG_4646	Intermediary metabolism and respiration	69.05	35	70.4	0	323.31	29.5953	29.6118	29.5686	29.69	29.5447	29.5522	29.822	29.7943	29.8132	3.88448	-0.21795	1.95541	-0.21419
MSMEG_4647	carbohydrate kinase, PfkB, putative	Carbohydrate kinase, PfkB, putative	A0R172	MSMEG_4647	Intermediary metabolism and respiration	28.937	11	58	0	78.504	25.6532	26.1009	26.0675	25.7678	25.605	25.8919	25.7637	25.8085	26.0574	0.138906	0.0640551	0.41959	-0.121581
MSMEG_4652	D-oliose 4-ketoreductase	D-oliose 4-ketoreductase	A0R177	MSMEG_4652	Intermediary metabolism and respiration	35.241	7	33.6	0	75.814	24.6181	21.8427	22.6059	23.7278	24.1354	23.8145	23.7207	23.3515	24.1067	0.340058	-0.70404	0.264712	0.166279
MSMEG_4668	oxidoreductase alpha (molybdopterin) subunit	Oxidoreductase alpha (Molybdopterin) subunit	A0R193	MSMEG_4668	Intermediary metabolism and respiration	84.328	37	63.7	0	304.54	27.9074	27.9063	27.5211	27.9858	27.7089	27.7751	27.908	28.1206	27.7452	0.362662	-0.14632	0.30047	-0.101337
clpX	ATP-dependent Clp protease, ATP-binding subunit ClpX	ATP-dependent Clp protease ATP-binding subunit ClpX	A0R196	MSMEG_4671	Unassigned	46.675	17	43	0	75.988	23.5213	24.5243	24.5182	22.2514	23.6475	24.0747	23.2926	23.4051	24.1882	0.569922	0.5593	0.187988	-0.304121
clpP	Clp protease	ATP-dependent Clp protease proteolytic subunit (EC 3.4.21.92) (Endopeptidase Clp)	A0R197	MSMEG_4672	Unassigned	24.066	17	63.3	0	284.9	29.0173	29.1381	29.1161	29.1048	28.8594	29.1544	29.2915	29.2042	29.1104	0.804205	-0.111549	0.705391	-0.162503
clpP	Clp protease	ATP-dependent Clp protease proteolytic subunit (EC 3.4.21.92) (Endopeptidase Clp)	A0R198	MSMEG_4673	Unassigned	21.856	14	71.4	0	323.31	29.3536	29.4102	29.3036	29.4304	29.2432	29.4827	29.3806	29.4391	29.3415	0.303678	-0.0312583	0.00681553	-0.00161997
tig	trigger factor	Trigger factor (TF) (EC 5.2.1.8) (PPIase)	A0R199	MSMEG_4674	Cell wall and cell processes	51.655	37	62.7	0	323.31	30.8048	30.7883	31.287	30.8649	31.3884	31.4356	30.4409	30.9789	31.465	0.00153577	-0.00159073	0.315279	0.26801
MSMEG_4684	ribose 5-phosphate isomerase	Ribose 5-phosphate isomerase (EC 5.3.1.6)	A0R1A7	MSMEG_4684	Intermediary metabolism and respiration	16.962	15	98.1	0	323.31	28.4207	28.6706	28.7371	28.4811	28.5973	28.7106	28.6045	28.5182	28.7827	0.0726622	-0.0256691	0.140566	-0.0388184
MSMEG_4685	oxidoreductase	Oxidoreductase	A0R1A9	MSMEG_4685	Intermediary metabolism and respiration	34.216	8	38.9	0	31.123	24.1231	24.0856	22.9534	22.4629	24.0109	24.1383	24.4028	24.4476	24.3228	0.803997	-0.670382	0.723821	-0.853718
MSMEG_4687	cytosine deaminase	Cytosine deaminase (EC 3.5.4.1)	A0R1B0	MSMEG_4687	Intermediary metabolism and respiration	15.83	4	39	0	29.072	24.4113	24.4201	24.5153	24.4791	24.398	24.5815	23.486	24.6926	24.7138	0.137393	0.151438	0.17479	0.188712
MSMEG_4688	conserved hypothetical protein, putative	DSBA domain-containing protein	A0R1B1	MSMEG_4688	Conserved hypotheticals	22.805	14	77.2	0	224.37	26.827	26.7131	26.7308	26.5719	26.706	26.8157	26.7517	26.5161	26.6161	0.772349	0.128973	0.287563	0.0698833
pepN	aminopeptidase N	Alanine aminopeptidase (EC 3.4.11.2) (Aminopeptidase N) (Lysyl aminopeptidase)	A0R1B3	MSMEG_4690	Intermediary metabolism and respiration	94.097	62	83.4	0	323.31	31.5236	31.3388	31.4293	31.4027	31.3467	31.3268	31.5763	31.5353	31.4098	0.450583	-0.0765616	1.26643	-0.148401
MSMEG_4698	conserved hypothetical protein	Uncharacterized protein	A0R1C1	MSMEG_4698	Conserved hypotheticals	15.469	7	69.6	0	88.442	27.2408	26.991	26.9749	27.0041	27.0586	26.9559	27.3384	27.1221	27.0363	0.318333	-0.0967229	0.776189	-0.159402
MSMEG_4699	NAD-glutamate dehydrogenase	NAD-specific glutamate dehydrogenase (NAD-GDH) (EC 1.4.1.2) (NAD(+)-dependent glutamate dehydrogenase)	A0R1C2	MSMEG_4699	Intermediary metabolism and respiration	174.09	55	50.4	0	323.31	26.6962	26.5842	26.8683	26.5656	26.2718	26.5003	26.8089	26.8496	26.5278	0.0323964	-0.012544	0.983848	-0.2829
MSMEG_4700	ABC-transporter protein, ATP binding component	Energy-dependent translational throttle protein EttA (EC 3.6.1.-) (Translational regulatory factor EttA)	A0R1C3	MSMEG_4700	Cell wall and cell processes	62.258	51	81.3	0	323.31	30.9207	30.9599	30.9483	30.8086	30.7764	30.7668	31.1158	31.0093	30.9505	0.760119	-0.0822239	2.07103	-0.241247
MSMEG_4707	non-heme bromoperoxidase BPO-A2	Non-heme bromoperoxidase BPO-A2 (EC 1.11.1.-)	A0R1C9	MSMEG_4707	Virulence, detoxification and adaptation	30.162	12	64.1	0	156.7	25.8455	22.1501	25.857	25.0126	26.275	26.1024	22.2556	25.2709	25.8234	0.0341436	0.167571	0.49978	1.34667
MSMEG_4709	enoyl-CoA hydratase	Enoyl-CoA hydratase	A0R1D1	MSMEG_4709	Lipid metabolism	25.57	15	76.3	0	323.31	27.8716	27.8269	27.8286	28.0298	27.8361	27.7307	27.7051	27.8961	27.9231	0.00414583	0.000888824	0.076072	0.0240669
MSMEG_4713	HpcH/HpaI aldolase/citrate lyase family protein	HpcH/HpaI aldolase/citrate lyase family protein	A0R1D5	MSMEG_4713	Intermediary metabolism and respiration	28.704	11	57.2	0	79.814	23.121	24.1987	22.6364	22.7327	23.366	22.9857	21.7928	23.2093	25.1045	0.0156197	-0.0501696	0.12795	-0.34072
MSMEG_4714	MoaC domain protein	MoaC domain protein	A0R1D6	MSMEG_4714	Unassigned	17.917	5	50	0	100.4	24.9417	24.9862	24.7435	25.5106	25.1313	24.9478	25.1727	25.0896	25.0979	1.35563	-0.229619	0.172525	0.0764853
MSMEG_4715	acyl-CoA dehydrogenase	Acyl-CoA dehydrogenase (EC 1.3.99.-)	A0R1D7	MSMEG_4715	Intermediary metabolism and respiration	41.302	26	72.9	0	323.31	26.3366	25.8767	26.0524	26.754	26.4952	26.3616	26.8053	26.4081	26.6899	1.42327	-0.545887	0.231993	-0.0974833
MSMEG_4716	acetyl-/propionyl-coenzyme A carboxylase alpha chain	Acetyl-/propionyl-coenzyme A carboxylase alpha chain (EC 6.3.4.14)	A0R1D8	MSMEG_4716	Lipid metabolism	70.07	21	52	0	275.68	23.524	25.1227	24.941	26.1051	25.4188	25.5735	25.3497	25.8066	25.4429	0.892723	-1.00384	0.265007	0.166056
MSMEG_4717	Carboxyl transferase domain protein	Carboxyl transferase domain protein	A0R1D9	MSMEG_4717	Unassigned	54.754	20	59.6	0	323.31	25.4851	25.1288	25.0754	25.9464	25.2738	25.42	25.6869	25.4521	25.2817	0.630561	-0.243835	0.112549	0.0731557
MSMEG_4722	short-chain dehydrogenase	Short-chain dehydrogenase	A0R1E4	MSMEG_4722	Intermediary metabolism and respiration	27.916	23	90.7	0	214.67	27.561	27.8469	27.6877	27.6104	27.38	27.4473	27.4206	27.4408	27.2925	1.52764	0.313882	0.499713	0.0945975
MSMEG_4723	conserved hypothetical protein	DUF853 domain-containing protein	A0R1E5	MSMEG_4723	Conserved hypotheticals	55.341	24	68.3	0	323.31	27.0157	27.112	26.9373	26.7681	26.798	26.7127	27.1526	26.963	26.9218	0.0357166	0.00919787	1.54713	-0.252885
MSMEG_4724	oligoribonuclease	Oligoribonuclease (EC 3.1.-.-)	A0R1E6	MSMEG_4724	Information pathways	24.101	10	53.2	0	174.47	25.8896	26.0559	26.1753	26.0951	26.0553	25.8015	25.2251	26.0256	26.0344	0.423171	0.278524	0.321386	0.222251
MSMEG_4742	clavaldehyde dehydrogenase	Clavaldehyde dehydrogenase	A0R1G3	MSMEG_4742	Intermediary metabolism and respiration	27.177	13	54.3	0	184.01	26.4449	25.9259	26.3632	26.7419	26.5956	26.332	26.9523	26.5141	26.7402	1.12679	-0.490861	0.440711	-0.179016
MSMEG_4752	conserved hypothetical protein	Uncharacterized protein	A0R1H2	MSMEG_4752	Conserved hypotheticals	8.2275	4	41.3	0	40.167	24.7206	24.952	24.6044	22.3578	24.5515	24.9394	22.6894	24.6735	24.6879	0.479958	0.742089	0.0215597	-0.0673707
MSMEG_4753	antioxidant, AhpC/TSA family protein	Antioxidant, AhpC/TSA family protein (EC 1.11.1.15)	A0R1H3	MSMEG_4753	Virulence, detoxification and adaptation	17.025	15	82.2	0	199.99	28.1644	28.124	28.0421	28.0913	27.6899	27.7662	28.3996	28.0213	27.9193	0.00703291	-0.00322278	0.622004	-0.264251
MSMEG_4755	peptidase M20	Peptidase M20	A0R1H5	MSMEG_4755	Intermediary metabolism and respiration	45.704	16	50.1	0	323.31	27.3656	27.2845	27.4969	27.5438	27.4635	27.4163	27.6093	27.3402	27.4348	0.324201	-0.079106	0.0517782	0.0131245
acpS	holo-(acyl-carrier-protein) synthase	Holo-[acyl-carrier-protein] synthase (Holo-ACP synthase) (EC 2.7.8.7) (4'-phosphopantetheinyl transferase AcpS)	A0R1H6	MSMEG_4756	Lipid metabolism	14.165	4	45.4	0	39.603	25.378	25.8164	24.8896	24.9985	25.0301	25.5494	25.7609	25.4989	25.5095	0.335427	-0.228441	0.937636	-0.397113
MSMEG_4757	fatty acid synthase	Fatty acid synthase	A0R1H7	MSMEG_4757	Lipid metabolism	329.53	238	78.2	0	323.31	33.5731	33.374	33.3918	33.749	33.537	33.6341	33.7886	33.7483	33.6673	1.77654	-0.28845	0.597951	-0.0946999
MSMEG_4826	putative acyl-CoA dehydrogenase	Putative acyl-CoA dehydrogenase	A0R1P4	MSMEG_4826	Intermediary metabolism and respiration	48.591	13	43.9	0	70.455	23.6754	23.7036	23.8534	23.8468	23.728	24.1204	24.3201	23.8848	23.8857	0.857291	-0.286085	0.286431	-0.131828
MSMEG_4832	acyl-CoA dehydrogenase	Acyl-CoA dehydrogenase	A0R1Q0	MSMEG_4832	Intermediary metabolism and respiration	41.749	9	34	0	80.714	24.3558	23.0339	22.7725	23.8836	23.6283	23.4847	23.4899	23.8094	23.9621	0.290915	-0.36639	0.185512	-0.0882479
MSMEG_4833	putative acyl-CoA dehydrogenase	Putative acyl-CoA dehydrogenase	A0R1Q1	MSMEG_4833	Intermediary metabolism and respiration	39.68	8	45.3	0	112.97	22.6803	21.9446	22.4797	23.4519	23.5637	21.9623	22.5846	23.9573	23.6449	1.02662	-1.0274	0.239657	-0.402985
MSMEG_4847	transcriptional regulator, TetR family protein	Transcriptional regulator, TetR family protein	A0R1R5	MSMEG_4847	Information pathways	24.153	7	44.5	0	115.79	25.5614	25.438	25.2607	25.4056	25.0025	25.2926	25.42	25.1842	25.1771	0.604716	0.159601	0.0648439	-0.0268542
MSMEG_4891	alkylhydroperoxide reductase	Alkyl hydroperoxide reductase C (EC 1.11.1.28) (Peroxiredoxin) (Thioredoxin peroxidase)	A0R1V9	MSMEG_4891	Virulence, detoxification and adaptation	21.626	30	99.5	0	323.31	32.9412	33.0013	32.9635	32.7429	32.9058	32.8733	33.0806	32.7998	32.9047	0.183498	0.0403277	0.385043	-0.0876961
rdgB	non-canonical purine NTP pyrophosphatase, RdgB/HAM1 family protein	dITP/XTP pyrophosphatase (EC 3.6.1.66) (Non-canonical purine NTP pyrophosphatase) (Non-standard purine NTP pyrophosphatase) (Nucleoside-triphosphate diphosphatase) (Nucleoside-triphosphate pyrophosphatase) (NTPase)	A0R1W7	MSMEG_4899	Intermediary metabolism and respiration	20.789	7	48	0	11.117	21.7906	22.6021	24.2549	23.638	23.793	23.7045	22.7194	23.9261	23.5714	0.257299	-0.52311	0.352651	0.306203
rph	ribonuclease PH	Ribonuclease PH (RNase PH) (EC 2.7.7.56) (tRNA nucleotidyltransferase)	A0R1W8	MSMEG_4901	Information pathways	27.384	11	66.8	0	323.31	27.3443	27.2363	27.1935	27.251	27.3379	27.0735	27.952	27.3241	27.4293	0.711557	-0.310436	0.764859	-0.347656
cysM	cysteine synthase B	Cysteine synthase B (EC 2.5.1.47)	A0R1X2	MSMEG_4905	Intermediary metabolism and respiration	34.769	15	60.1	0	196.09	27.0695	26.9866	27.0122	27.0332	26.9114	26.9702	27.1382	26.9205	26.9639	0.0756676	0.0152594	0.181949	-0.0359548
MSMEG_4907	Mov34/MPN/PAD-1 family protein	Mov34/MPN/PAD-1 family protein	A0R1X4	MSMEG_4907	Unassigned	15.735	9	87	0	45.295	24.1931	24.4047	24.7019	21.7203	24.4121	24.1308	22.6389	22.6361	24.4234	0.913911	1.20046	0.0628365	0.188279
pncB	putative nicotinate phosphoribosyltransferase	Nicotinate phosphoribosyltransferase (EC 6.3.4.21)	A0R1X8	MSMEG_4911	Intermediary metabolism and respiration	45.804	16	58.3	0	293.21	27.0673	26.8546	27.0973	26.9866	26.7174	27.0069	27.0925	26.9714	26.9294	0.0320617	0.00862312	0.37467	-0.0941461
MSMEG_4915	alpha-glucan phosphorylase family protein	Glycogen phosphorylase (EC 2.4.1.1)	A0R1Y2	MSMEG_4915	Intermediary metabolism and respiration	95.917	46	68.4	0	323.31	29.3285	29.1462	29.2019	29.4398	29.3086	29.3692	29.2929	29.4699	29.3452	0.890819	-0.143818	0.0164397	0.0032088
glgB	1,4-alpha-glucan branching enzyme	1,4-alpha-glucan branching enzyme GlgB (EC 2.4.1.18) (1,4-alpha-D-glucan:1,4-alpha-D-glucan 6-glucosyl-transferase) (Glycogen-branching enzyme) (BE)	A0R1Y4	MSMEG_4918	Intermediary metabolism and respiration	82.655	36	69.2	0	306.48	28.106	27.9072	27.8682	27.745	27.7094	27.9853	27.9679	27.7531	27.7214	0.615102	0.146357	0.00250981	-0.000892639
MSMEG_4917	tetratricopeptide repeat domain protein	Tetratricopeptide repeat domain protein	A0R1Y5	MSMEG_4917	Insertion seqs and phages	31.122	14	60.5	0	198.05	25.6517	25.7897	26.4544	25.4357	25.7224	25.9253	25.3176	26.016	25.9641	0.234138	0.199352	0.0961253	-0.0714188
MSMEG_4920	acetyl-CoA acetyltransferase	Probable acetyl-CoA acetyltransferase (EC 2.3.1.9) (Acetoacetyl-CoA thiolase)	A0R1Y7	MSMEG_4920	Lipid metabolism	40.066	34	94.1	0	323.31	31.4361	31.4608	31.3736	31.3746	31.3492	31.4789	31.6826	31.3318	31.3385	0.0817372	-0.0274537	0.152775	-0.0500882
mce	methylmalonyl-CoA epimerase	Methylmalonyl-CoA epimerase (EC 5.1.99.1)	A0R1Y8	MSMEG_4921	Intermediary metabolism and respiration	17.059	12	86	0	179.52	26.8694	26.8437	27.2486	26.3856	26.9513	27.3261	22.8182	26.42	27.1406	0.496252	1.52763	0.450495	1.42805
MSMEG_4923	conserved hypothetical protein	Endonuclease NucS (EC 3.1.-.-)	A0R1Z0	MSMEG_4923	Conserved hypotheticals	25.098	5	25.4	0	10.217	22.2874	23.0828	22.8266	22.2619	22.799	22.3078	22.7582	22.6327	22.6309	0.0869792	0.0583522	0.543393	-0.217669
murA	UDP-N-acetylglucosamine 1-carboxyvinyltransferase	UDP-N-acetylglucosamine 1-carboxyvinyltransferase (EC 2.5.1.7) (Enoylpyruvate transferase) (UDP-N-acetylglucosamine enolpyruvyl transferase) (EPT)	A0R1Z6	MSMEG_4932	Cell wall and cell processes	43.997	16	56.5	0	316.93	26.9381	26.8472	26.8335	26.8301	26.8754	26.9239	27.1832	26.8226	27.0704	0.614292	-0.152466	0.607768	-0.148942
MSMEG_4934	ATP:cob(I)alamin adenosyltransferase	Corrinoid adenosyltransferase (EC 2.5.1.17)	A0R1Z7	MSMEG_4934	Intermediary metabolism and respiration	20.835	7	53.2	0	303.46	27.1816	27.2876	26.9757	27.4085	27.2201	27.1286	27.696	27.2159	27.4536	0.858736	-0.306864	0.557502	-0.202775
atpC	ATP synthase F1, epsilon subunit	ATP synthase epsilon chain (ATP synthase F1 sector epsilon subunit) (F-ATPase epsilon subunit)	A0R1Z9	MSMEG_4935	Intermediary metabolism and respiration	13.265	10	86	0	235.06	26.5409	26.8719	26.9325	26.4554	26.7608	27.077	26.6843	26.3191	26.9802	0.205489	0.120521	0.146264	0.103174
atpD	ATP synthase F1, beta subunit	ATP synthase subunit beta (EC 7.1.2.2) (ATP synthase F1 sector subunit beta) (F-ATPase subunit beta)	A0R200	MSMEG_4936	Intermediary metabolism and respiration	51.616	41	91.4	0	323.31	30.9721	30.9944	31.0097	31.0235	30.9468	31.3028	31.1567	30.9548	31.1625	0.64915	-0.099301	0.000792356	-0.000310898
atpG	ATP synthase F1, gamma subunit	ATP synthase gamma chain (ATP synthase F1 sector gamma subunit) (F-ATPase gamma subunit)	A0R201	MSMEG_4937	Intermediary metabolism and respiration	33.397	27	85.3	0	323.31	28.8404	28.8343	28.6227	28.9226	28.7888	29.1133	28.9879	28.9082	28.958	1.15979	-0.185598	0.034089	-0.00978279
atpA	ATP synthase F1, alpha subunit	ATP synthase subunit alpha (EC 7.1.2.2) (ATP synthase F1 sector subunit alpha) (F-ATPase subunit alpha)	A0R202	MSMEG_4938	Intermediary metabolism and respiration	58.888	42	68.1	0	323.31	30.6321	30.6603	30.722	30.6724	30.6179	30.9635	30.5926	30.6262	30.7594	0.0737911	0.0120742	0.316551	0.0918401
atpFH	ATP synthase delta chain	ATP synthase subunit b-delta [Includes: ATP synthase subunit b (ATP synthase F(0) sector subunit b 2) (ATPase subunit I 2) (F-type ATPase subunit b 2) (F-ATPase subunit b 2); ATP synthase subunit delta (ATP synthase F(1) sector subunit delta) (F-type ATPase subunit delta) (F-ATPase subunit delta)]	A0R203	MSMEG_4939	Intermediary metabolism and respiration	47.449	42	77.5	0	323.31	26.1291	26.6169	26.6913	25.9718	26.1831	26.7568	24.5479	26.5405	26.1128	0.518869	0.745387	0.367005	0.570213
MSMEG_4948	Sua5/YciO/YrdC/YwlC family protein	Sua5/YciO/YrdC/YwlC family protein	A0R212	MSMEG_4948	Unassigned	22.975	12	86	0	94.888	22.4804	25.0453	25.0686	24.5394	25.1445	25.8185	25.4144	21.9695	25.521	0.0239057	-0.103553	0.285464	0.865805
prfA	peptide chain release factor 1	Peptide chain release factor 1 (RF-1)	A0R214	MSMEG_4950	Information pathways	39.103	23	77.7	0	323.31	27.3123	27.2553	27.4328	27.2019	27.1843	27.3598	27.2094	27.3977	27.2153	0.297388	0.0593662	0.110691	-0.0254606
rpmE	ribosomal protein L31	50S ribosomal protein L31	A0R215	MSMEG_4951	Information pathways	8.2964	4	60	0	50.29	22.2222	23.353	22.083	22.5101	24.3263	21.5707	22.9364	22.3657	22.2459	0.027111	0.0367692	0.125363	0.286393
MSMEG_4953	putative transcriptional regulator	Putative transcriptional regulator	A0R217	MSMEG_4953	Information pathways	21.657	8	67.2	0	25.02	24.1154	23.2266	23.173	23.7112	23.9788	24.1403	23.3439	24.297	24.32	0.470618	-0.481985	0.0429716	-0.0434875
rho	transcription termination factor Rho	Transcription termination factor Rho (EC 3.6.4.-) (ATP-dependent helicase Rho)	A0R218	MSMEG_4954	Information pathways	71.747	29	55.6	0	323.31	26.5182	27.1597	26.7486	27.4248	27.3993	27.6798	25.8191	27.086	27.1399	0.0966919	0.127139	0.864967	0.81965
thrB	homoserine kinase	Homoserine kinase (HK) (HSK) (EC 2.7.1.39)	A0R219	MSMEG_4955	Intermediary metabolism and respiration	32.442	11	56.2	0	162.14	27.5026	27.3214	27.3046	27.2854	27.1866	27.1923	27.4986	27.2584	27.184	0.212623	0.0625483	0.387593	-0.0921847
thrC	threonine synthase	Threonine synthase (TS) (EC 4.2.3.1)	A0R220	MSMEG_4956	Intermediary metabolism and respiration	37.442	32	97.2	0	323.31	30.9374	30.9101	30.8507	30.9362	30.8759	30.9068	31.1392	31.0668	30.818	0.467281	-0.108596	0.441752	-0.101672
MSMEG_4957	homoserine dehydrogenase	Homoserine dehydrogenase (EC 1.1.1.3)	A0R221	MSMEG_4957	Intermediary metabolism and respiration	45.586	21	55.4	0	323.31	26.7534	27.192	26.957	26.938	27.0538	27.0759	27.0895	27.132	27.2618	0.638042	-0.193633	0.965727	-0.13853
MSMEG_4971	oxidoreductase	Oxidoreductase	A0R234	MSMEG_4971	Intermediary metabolism and respiration	34.993	10	42.9	0	63.627	24.213	22.7783	24.7771	23.7703	24.4088	24.3778	24.1223	24.6464	24.4806	0.330678	-0.493601	0.373268	-0.230767
MSMEG_4976	isochorismatase hydrolase	Isochorismatase hydrolase	A0R239	MSMEG_4976	Intermediary metabolism and respiration	20.699	13	76.8	0	292.16	23.2328	24.0883	22.2451	26.9858	24.9111	24.5353	24.9707	24.4918	25.0515	1.37394	-1.6493	0.337897	0.639399
MSMEG_4977	3'(2'),5'-bisphosphate nucleotidase, putative	3'(2'),5'-bisphosphate nucleotidase, putative	A0R240	MSMEG_4977	Intermediary metabolism and respiration	25.921	6	31.3	0	11.525	22.726	21.9551	22.8954	22.5324	22.1927	21.6135	22.2071	22.3952	22.3179	0.302066	0.218754	0.28576	-0.193875
cysNC	sulfate adenylytransferase, large subunit/adenylylsulfate kinase	Multifunctional fusion protein [Includes: Sulfate adenylyltransferase subunit 1 (EC 2.7.7.4) (ATP-sulfurylase large subunit) (Sulfate adenylate transferase) (SAT); Adenylyl-sulfate kinase (EC 2.7.1.25) (APS kinase) (ATP adenosine-5'-phosphosulfate 3'-phosphotransferase) (Adenosine-5'-phosphosulfate kinase)]	A0R241	MSMEG_4978	Intermediary metabolism and respiration	67.966	14	31	0	44.79	24.1794	23.6903	23.7536	23.7919	23.8306	24.1298	24.4718	23.8277	23.8872	0.296948	-0.187815	0.247361	-0.144779
cysD	sulfate adenylyltransferase, small subunit	Sulfate adenylyltransferase subunit 2 (EC 2.7.7.4) (ATP-sulfurylase small subunit) (Sulfate adenylate transferase) (SAT)	A0R242	MSMEG_4979	Intermediary metabolism and respiration	35.101	7	20.9	0	19.453	23.4603	23.2096	23.3977	23.5944	23.262	22.8608	22.4107	21.819	23.2078	1.00473	0.876667	0.76932	0.759919
MSMEG_4985	carbonic anhydrase	Carbonic anhydrase	A0R248	MSMEG_4985	Intermediary metabolism and respiration	18.03	10	69.3	0	148.88	26.0152	25.9422	26.314	26.0216	26.2226	26.0797	24.548	26.0597	26.2978	0.335824	0.4553	0.357191	0.47278
MSMEG_5002	conserved hypothetical protein	AAA_27 domain-containing protein	A0R266	MSMEG_5002	Conserved hypotheticals	94.508	22	37.6	0	323.31	25.2191	25.9484	25.7115	25.1348	25.0471	25.1571	24.685	25.6596	25.8286	0.220399	0.235287	0.318118	-0.278045
MSMEG_5004	DNA repair exonuclease	DNA repair exonuclease	A0R267	MSMEG_5004	Information pathways	41.638	12	46.4	0	44.11	23.5303	23.0995	22.4064	23.3715	22.6917	22.0938	25.1487	21.7373	24.6387	0.303611	-0.829473	0.426298	-1.12253
MSMEG_5028	HIT family protein	HIT family protein	A0R291	MSMEG_5028	Unassigned	15.815	4	45.5	0	135.86	25.254	24.8419	24.7983	21.2374	22.4762	25.0476	24.6565	25.0361	25.0503	0.0926013	0.0504119	0.817407	-1.99393
MSMEG_5029	alkanal monooxygenase alpha chain	Alkanal monooxygenase alpha chain	A0R293	MSMEG_5029	Virulence, detoxification and adaptation	37.296	13	59	0	116.82	24.8531	25.4132	25.5647	25.5382	25.4299	25.2893	25.5962	25.6036	25.6258	0.697687	-0.331528	1.22585	-0.189419
MSMEG_5037	oxidoreductase, FAD-binding	Oxidoreductase, FAD-binding	A0R298	MSMEG_5037	Intermediary metabolism and respiration	47.316	28	85.5	0	323.31	28.4958	28.3495	28.2475	28.6035	28.7574	28.5462	29.0498	28.6346	28.7554	1.45964	-0.449001	0.570186	-0.177554
MSMEG_5048	conserved hypothetical protein	Uncharacterized protein	A0R2B0	MSMEG_5048	Conserved hypotheticals	26.261	6	34	0	38.371	23.1093	23.5522	23.534	23.2857	23.0503	21.5457	22.5827	23.2816	23.1189	0.722174	0.404037	0.248768	-0.367198
sucA	2-oxoglutarate dehydrogenase, E1 component	Multifunctional 2-oxoglutarate metabolism enzyme (2-hydroxy-3-oxoadipate synthase) (HOA synthase) (HOAS) (EC 2.2.1.5) (2-oxoglutarate carboxy-lyase) (2-oxoglutarate decarboxylase) (Alpha-ketoglutarate decarboxylase) (KG decarboxylase) (KGD) (EC 4.1.1.71) (Alpha-ketoglutarate-glyoxylate carboligase) [Includes: 2-oxoglutarate dehydrogenase E1 component (ODH E1 component) (EC 1.2.4.2) (Alpha-ketoglu…	A0R2B1	MSMEG_5049	Intermediary metabolism and respiration	135.94	107	77.1	0	323.31	30.8115	30.7462	30.5469	30.4962	30.5513	30.8421	30.7899	30.7267	30.3722	0.179533	0.0719611	0.000504092	0.000260671
MSMEG_5055	NAD-dependent malic enzyme	NAD-dependent malic enzyme (EC 1.1.1.38)	A0R2B7	MSMEG_5055	Intermediary metabolism and respiration	39.117	23	77.1	0	323.31	29.7317	29.6467	29.5121	29.722	29.6167	29.5253	30.0705	29.6096	29.5637	0.271229	-0.117798	0.299854	-0.126605
MSMEG_5058	ABC transporter, ATP-binding protein SugC	ABC transporter, ATP-binding protein SugC	A0R2C0	MSMEG_5058	Cell wall and cell processes	43.656	17	60.8	0	189.8	27.0373	27.1655	26.9939	27.1948	26.7717	27.3543	27.5041	27.4427	27.267	1.74284	-0.339062	0.725618	-0.297689
MSMEG_5064	malyl-CoA lyase	Malyl-CoA lyase	A0R2C6	MSMEG_5064	Lipid metabolism	34.202	15	69.2	0	323.31	27.3249	27.2479	27.3888	27.7294	27.6214	27.5473	27.8777	27.5318	27.3472	0.758214	-0.26504	0.103259	0.0471261
MSMEG_5068	Mrp protein	Iron-sulfur cluster carrier protein	A0R2D0	MSMEG_5068	Unassigned	39.759	17	55.1	0	49.001	23.7081	24.8086	25.1854	24.5866	22.9079	24.945	23.4427	24.5293	24.7414	0.213827	0.329563	0.0416969	-0.0913003
MSMEG_5073	O-methyltransferase, family protein 3	Putative O-methyltransferase MSMEG_5073/MSMEI_4947 (EC 2.1.1.-)	A0R2D5	MSMEG_5073	Intermediary metabolism and respiration	21.703	12	82.9	0	323.31	22.5582	21.4349	22.3621	21.7623	23.7239	25.0161	22.9504	23.584	24.2698	1.34671	-1.48297	0.0333226	-0.100623
glgC	glucose-1-phosphate adenylyltransferase	Glucose-1-phosphate adenylyltransferase (EC 2.7.7.27) (ADP-glucose pyrophosphorylase) (ADP-glucose synthase)	A0R2E1	MSMEG_5078	Intermediary metabolism and respiration	43.907	21	80	0	119.49	25.9698	25.3657	25.3852	25.8818	25.9242	25.6717	25.3827	25.5148	25.2782	0.361309	0.18165	1.85645	0.434
MSMEG_5080	glycogen synthase	Alpha-maltose-1-phosphate synthase (M1P synthase) (EC 2.4.1.342) (ADP-alpha-D-glucose:alpha-D-glucose-1-phosphate 4-alpha-D-glucosyltransferase) (M1P-producing glucosyltransferase)	A0R2E2	MSMEG_5080	Intermediary metabolism and respiration	41.679	14	47.8	0	151.17	25.6247	25.6375	25.6529	25.703	25.5466	25.5944	25.4958	25.5964	25.6914	0.314324	0.0438569	0.0990441	0.0201613
MSMEG_5086	very-long-chain acyl-CoA synthetase	Very-long-chain acyl-CoA synthetase (EC 6.2.1.-) (EC 6.2.1.3)	A0R2E8	MSMEG_5086	Lipid metabolism	63.834	24	59.1	0	200.81	25.9342	25.9013	25.8565	25.8636	26.003	26.2568	26.1487	26.1852	26.1943	3.33748	-0.27873	0.509674	-0.134914
MSMEG_5087	conserved hypothetical protein	Cytokinin riboside 5'-monophosphate phosphoribohydrolase (EC 3.2.2.n1)	A0R2E9	MSMEG_5087	Conserved hypotheticals	20.729	7	42.8	0	297.21	26.1371	25.7581	26.0495	26.2487	26.2006	26.2027	25.6046	25.9809	26.2826	0.0381673	0.0255445	0.593755	0.261318
dapE	succinyl-diaminopimelate desuccinylase	#N/A	A0R2G4	MSMEG_5103	Intermediary metabolism and respiration	37.432	14	45.4	0	98.217	25.3724	25.3736	25.258	25.4864	25.4658	25.3756	25.385	25.4441	25.3804	0.720819	-0.0685215	0.423024	0.0394084
MSMEG_5104	tetrahydropicolinate succinylase	2,3,4,5-tetrahydropyridine-2,6-dicarboxylate N-succinyltransferase (EC 2.3.1.117) (Tetrahydrodipicolinate N-succinyltransferase) (THDP succinyltransferase) (THP succinyltransferase) (Tetrahydropicolinate succinylase)	A0R2G5	MSMEG_5104	Intermediary metabolism and respiration	32.45	25	82.8	0	323.31	30.9022	30.829	30.7296	30.8619	30.7289	30.6148	31.1493	30.8742	30.7833	0.404548	-0.115328	0.696275	-0.200388
MSMEG_5114	acyl-CoA synthase	Acyl-CoA synthase	A0R2H4	MSMEG_5114	Lipid metabolism	49.772	21	73.9	0	292.7	28.4209	28.4569	28.2677	28.531	28.5031	28.4114	28.4047	28.4026	28.3394	0.00222311	-0.000420888	1.11517	0.0995852
MSMEG_5118	nudix hydrolase	Nudix hydrolase	A0R2H6	MSMEG_5118	Intermediary metabolism and respiration	20.731	4	29.6	0	24.006	22.648	21.1571	23.205	21.9385	23.0669	22.7642	22.9988	22.7588	23.0089	0.402034	-0.585452	0.406187	-0.332278
MSMEG_5117	proline dehydrogenase	Proline dehydrogenase (EC 1.5.5.2)	A0R2H7	MSMEG_5117	Intermediary metabolism and respiration	35.421	26	77.6	0	288.88	20.6736	23.2592	23.4833	24.9636	20.9309	23.3999	22.2805	22.8228	21.3869	0.112564	0.308645	0.305438	0.934733
pruA	1-pyrroline-5-carboxylate dehydrogenase	L-glutamate gamma-semialdehyde dehydrogenase (EC 1.2.1.88)	A0R2H8	MSMEG_5119	Intermediary metabolism and respiration	58.433	32	64.6	0	323.31	26.5632	26.4035	26.1534	29.4144	27.8269	27.8545	27.637	27.8837	28.1526	2.86915	-1.51772	0.362862	0.47417
MSMEG_5121	aminotransferase, classes I and II	Aminotransferase (EC 2.6.1.-)	A0R2I0	MSMEG_5121	Intermediary metabolism and respiration	39.371	18	67.8	0	323.31	27.2095	27.4551	27.1707	27.2895	27.1298	27.3435	27.4835	27.1322	27.1619	0.0457996	0.0192121	0.0126477	-0.00495656
MSMEG_5122	ferredoxin	Ferredoxin	A0R2I1	MSMEG_5122	Intermediary metabolism and respiration	11.641	6	46.7	0	323.31	26.5196	26.5257	26.8083	25.9858	26.2326	26.199	25.9118	26.5058	26.0913	1.05279	0.448235	0.0547594	-0.030508
MSMEG_5126	FO synthase	5-amino-6-(D-ribitylamino)uracil--L-tyrosine 4-hydroxyphenyl transferase (EC 2.5.1.147) (EC 4.3.1.32) (7,8-didemethyl-8-hydroxy-5-deazariboflavin synthase) (FO synthase)	A0R2I4	MSMEG_5126	Intermediary metabolism and respiration	95.231	32	51.9	0	323.31	25.6128	25.3431	25.2387	25.6586	25.3879	25.4178	26.1632	25.5711	25.3803	0.516049	-0.306634	0.36031	-0.216729
MSMEG_5129	N-Acetyl-1-D-myo-Inosityl-2-Amino-2-Deoxy-alpha- D-Glucopyranoside Deacetylase MshB	1D-myo-inositol 2-acetamido-2-deoxy-alpha-D-glucopyranoside deacetylase (GlcNAc-Ins deacetylase) (EC 3.5.1.103) (N-acetyl-1-D-myo-inositol 2-amino-2-deoxy-alpha-D-glucopyranoside deacetylase)	A0R2I7	MSMEG_5129	Intermediary metabolism and respiration	30.819	7	41.4	0	323.31	27.1354	26.9789	26.8989	26.9937	26.865	27.1279	27.2587	27.248	27.2473	1.62373	-0.246948	1.55073	-0.25579
typA	GTP-binding protein TypA/BipA	GTP-binding protein TypA/BipA	A0R2J0	MSMEG_5132	Information pathways	68.246	40	82.3	0	323.31	30.5112	30.5673	30.4746	30.3058	30.4225	30.298	30.7258	30.5774	30.5026	0.521976	-0.0842463	1.55427	-0.259809
MSMEG_5136	helix-turn-helix motif	Helix-turn-helix motif	A0R2J4	MSMEG_5136	Information pathways	16.674	10	52.7	0	119.18	27.6851	27.5561	27.5931	27.47	27.3915	27.3348	27.1527	27.3097	27.2654	2.43706	0.368839	1.20264	0.156117
MSMEG_5156	base excision DNA repair protein, HhH-GPD family protein	Base excision DNA repair protein, HhH-GPD family protein	A0R2L4	MSMEG_5156	Information pathways	20.891	11	54.4	0	154.59	26.3045	26.2524	26.2662	26.1967	26.401	26.3547	26.1766	26.1719	26.5679	0.0833358	-0.0311184	0.0277713	0.0119991
MSMEG_5182	2-Nitropropane dioxygenase	2-Nitropropane dioxygenase	A0R2P0	MSMEG_5182	Virulence, detoxification and adaptation	35.557	10	42.1	0	81.48	25.1599	25.309	25.0554	25.3034	25.1926	24.9434	25.0986	25.2378	25.1239	0.089058	0.0213235	0.0202771	-0.00698344
MSMEG_5183	3-Hydroxyacyl-CoA dehydrogenase	3-Hydroxyacyl-CoA dehydrogenase	A0R2P1	MSMEG_5183	Intermediary metabolism and respiration	26.301	24	94.9	0	323.31	28.0898	28.2588	28.0485	28.3564	28.157	28.1994	28.2732	28.2093	28.1574	0.485351	-0.0809167	0.128526	0.0242672
MSMEG_5184	alpha-methylacyl-CoA racemase, putative	Alpha-methylacyl-CoA racemase, putative	A0R2P2	MSMEG_5184	Lipid metabolism	39.047	17	67.2	0	318.82	27.0735	27.0038	26.9111	27.2338	27.1283	26.8572	27.1733	27.2767	27.276	1.87137	-0.245846	0.651003	-0.168875
MSMEG_5185	enoyl-CoA hydratase PaaB	Enoyl-CoA hydratase PaaB	A0R2P3	MSMEG_5185	Lipid metabolism	28.654	15	75.3	0	205.04	25.3536	24.1448	25.6199	24.5388	24.92	24.7556	25.4615	25.6206	25.6536	0.516887	-0.539104	2.58969	-0.840445
MSMEG_5191	siderophore binding protein	Siderophore binding protein	A0R2Q0	MSMEG_5191	Intermediary metabolism and respiration	17.903	7	42.8	0	145.35	26.2204	25.9081	26.5039	26.1396	26.4043	26.2562	25.9473	25.969	26.0401	0.575453	0.225346	1.58343	0.281275
MSMEG_5196	fasciclin domain protein	Fasciclin domain protein	A0R2Q4	MSMEG_5196	Unassigned	25.674	7	29.5	0	142.92	25.9395	25.815	25.776	25.6084	25.8972	25.4893	24.5943	25.6052	25.617	0.767932	0.571294	0.473108	0.392817
MSMEG_5197	long-chain specific acyl-CoA dehydrogenase	Long-chain specific acyl-CoA dehydrogenase (EC 1.3.8.8)	A0R2Q5	MSMEG_5197	Intermediary metabolism and respiration	42.32	34	76.1	0	323.31	29.2925	29.4764	29.3388	29.3615	29.3663	29.321	29.5507	29.2882	29.2893	0.0221366	-0.00685183	0.107891	-0.026432
MSMEG_5198	carnitinyl-CoA dehydratase	Carnitinyl-CoA dehydratase (EC 4.2.1.-)	A0R2Q6	MSMEG_5198	Lipid metabolism	27.923	23	75	0	323.31	27.9839	27.9117	27.8603	27.735	27.8731	27.8149	27.8772	27.8676	27.8229	0.725896	0.0627505	0.48339	-0.0482375
MSMEG_5199	putative acyl-CoA dehydrogenase	Putative acyl-CoA dehydrogenase	A0R2Q7	MSMEG_5199	Intermediary metabolism and respiration	39.839	24	72.2	0	323.31	28.9287	28.9881	28.9466	28.8277	29.2368	29.0182	29.0743	28.7419	29.0339	0.0138321	0.00443904	0.187598	0.0775045
MSMEG_5201	regulatory protein GntR, HTH	Regulatory protein GntR, HTH	A0R2Q8	MSMEG_5201	Regulatory proteins	29.152	5	15.2	0	123.67	22.3171	22.0187	22.5773	22.469	23.5253	21.2239	22.8256	21.7746	21.5178	0.242422	0.264992	0.179664	0.366718
MSMEG_5209	hydrolase, alpha/beta fold family protein	Hydrolase, alpha/beta fold family protein	A0R2R7	MSMEG_5209	Lipid metabolism	31.266	12	68.6	0	118.47	25.5287	26.1245	25.99	25.4183	26.0481	26.0376	26.0725	25.7939	26.2948	0.303621	-0.172647	0.360109	-0.219114
MSMEG_5211	aminotransferase class-III	Aminotransferase class-III	A0R2R8	MSMEG_5211	Intermediary metabolism and respiration	104.6	31	48.5	0	323.31	27.9326	27.8542	27.9652	28.1379	28.3125	28.1101	28.4453	28.3356	28.157	1.92562	-0.39534	0.525912	-0.125806
ychF	GTP-binding protein YchF	Ribosome-binding ATPase YchF	A0R2T0	MSMEG_5222	Information pathways	39.328	24	77.7	0	323.31	27.8473	28.1648	28.2868	27.8325	28.155	28.118	28.0631	28.2408	28.4656	0.375309	-0.156876	0.646022	-0.221306
ispH	4-hydroxy-3-methylbut-2-enyl diphosphate reductase	4-hydroxy-3-methylbut-2-enyl diphosphate reductase (HMBPP reductase) (EC 1.17.7.4)	A0R2T2	MSMEG_5224	Intermediary metabolism and respiration	34.049	12	61.8	0	76.539	24.2654	24.6452	24.5434	24.4799	24.4675	25.2274	23.8494	24.408	24.6132	0.311493	0.194438	0.569432	0.434722
glpX	fructose-1,6-bisphosphatase, class II	Fructose-1,6-bisphosphatase	A0R2U7	MSMEG_5239	Intermediary metabolism and respiration	35.866	24	78.4	0	323.31	30.0033	29.9304	30.1926	29.9129	29.9775	29.7443	30.0776	30.1819	30.1095	0.408785	-0.0808779	1.4908	-0.244786
MSMEG_5240	fumarate hydratase class II	Fumarate hydratase class II (Fumarase C) (EC 4.2.1.2) (Aerobic fumarase) (Iron-independent fumarase)	A0R2U8	MSMEG_5240	Intermediary metabolism and respiration	49.762	29	59.4	0	323.31	31.3197	31.3704	31.2659	31.2627	31.2171	31.269	31.435	31.3281	31.2494	0.110498	-0.01883	0.714801	-0.0879288
MSMEG_5243	helix-turn-helix motif	Helix-turn-helix motif	A0R2V1	MSMEG_5243	Information pathways	16.162	9	81.6	0	156.59	26.9619	26.9737	26.9512	26.9978	26.7061	26.5933	26.3313	26.9226	26.8083	0.690451	0.274819	0.132514	0.0783113
MSMEG_5244	two component transcriptional regulatory protein devr	Two component transcriptional regulatory protein devr	A0R2V2	MSMEG_5244	Information pathways	22.925	7	40.3	0	51.236	23.768	23.412	24.1637	23.3961	23.8733	24.0082	22.5802	23.7094	23.9675	0.309024	0.362206	0.296951	0.34018
MSMEG_5245	universal stress protein family protein	Universal stress protein family protein	A0R2V3	MSMEG_5245	Regulatory proteins	30.069	20	74.3	0	323.31	28.9885	28.777	28.8498	28.4261	28.6489	28.568	28.9135	28.6608	28.7118	0.481983	0.109763	0.996038	-0.214352
MSMEG_5246	conserved hypothetical protein	Uncharacterized protein	A0R2V4	MSMEG_5246	Conserved hypotheticals	36.22	27	93	0	323.31	30.1055	30.1923	30.2498	30.0193	30.1663	30.0445	30.2323	30.0351	30.2395	0.0594748	0.0135625	0.498022	-0.0922476
MSMEG_5248	acyl-[ACP] desaturase	Acyl-[ACP] desaturase	A0R2V6	MSMEG_5248	Lipid metabolism	31.022	26	97.1	0	323.31	31.1991	31.1229	31.2815	31.0646	30.9575	31.0121	30.9252	31.1087	30.9077	1.30955	0.220618	0.162553	0.0308367
glyA	serine hydroxymethyltransferase	Serine hydroxymethyltransferase (SHMT) (Serine methylase) (EC 2.1.2.1)	A0R2V7	MSMEG_5249	Intermediary metabolism and respiration	51.904	34	93.7	0	323.31	31.3597	31.3369	31.3969	31.3571	31.3948	31.2564	31.8321	31.5212	31.5225	1.1691	-0.260777	1.22001	-0.289181
MSMEG_5250	CalR9 protein	CalR9 protein	A0R2V8	MSMEG_5250	Unassigned	46.922	33	64.6	0	323.31	27.7591	27.7828	27.8547	27.8277	27.7285	27.9084	27.9769	27.9313	27.7332	0.436381	-0.0816205	0.257478	-0.0589886
coaA	pantothenate kinase	Pantothenate kinase (EC 2.7.1.33) (Pantothenic acid kinase)	A0R2V9	MSMEG_5252	Intermediary metabolism and respiration	35.661	11	52.9	0	105.57	25.1844	25.0098	25.2749	25.1779	24.7366	24.7589	25.3559	25.222	25.0135	0.117414	-0.0407842	0.810556	-0.306029
MSMEG_5258	steroid delta-isomerase	Steroid delta-isomerase (EC 5.3.3.1)	A0R2W6	MSMEG_5258	Intermediary metabolism and respiration	13.252	9	73.4	0	130.09	26.088	25.8505	26.5808	26.0383	26.2379	26.555	26.3233	26.0265	26.4306	0.129603	-0.0870482	0.0295501	0.01695
MSMEG_5259	conserved hypothetical protein	Thioredox_DsbH domain-containing protein	A0R2W7	MSMEG_5259	Conserved hypotheticals	70.094	7	18.9	0	29.53	22.6618	23.4115	22.7266	22.4285	22.4353	23.3611	23.4523	23.1136	22.3293	0.0259839	-0.0317917	0.187907	-0.22342
MSMEG_5261	mycothiol conjugate amidase Mca	Mycothiol S-conjugate amidase (EC 3.5.1.115)	A0R2W9	MSMEG_5261	Cell wall and cell processes	32.673	18	69.8	0	323.31	26.4312	26.2325	26.6202	26.3072	26.5569	26.2627	26.4749	26.502	26.6041	0.346072	-0.0990461	0.692001	-0.151427
MSMEG_5263	transcription elongation factor GreA	Transcription elongation factor GreA (Transcript cleavage factor GreA)	A0R2X1	MSMEG_5263	Information pathways	18.005	13	87.2	0	149.1	26.6089	26.932	27.2274	26.5941	26.9109	27.1898	26.7679	26.2859	27.1119	0.269055	0.200886	0.235017	0.176364
MSMEG_5265	putative cystathionine gamma-synthase	Putative cystathionine gamma-synthase (EC 2.5.1.48)	A0R2X3	MSMEG_5265	Intermediary metabolism and respiration	40.457	15	69	0	296.12	29.9564	29.7424	29.6097	29.9625	29.9207	29.9205	30.0673	29.806	29.6958	0.227452	-0.0868543	0.284008	0.0782197
MSMEG_5267	glutaryl-CoA dehydrogenase	Glutaryl-CoA dehydrogenase (EC 1.3.8.6)	A0R2X4	MSMEG_5267	Intermediary metabolism and respiration	42.598	10	32.1	0	25.076	23.3663	21.5801	21.8243	22.3022	22.4839	23.4387	21.4497	23.5111	23.2616	0.220046	-0.483905	0.000363881	0.000825246
MSMEG_5270	cystathionine beta-synthase	Beta-thionase (EC 4.2.1.22) (Serine sulfhydrase)	A0R2X8	MSMEG_5270	Intermediary metabolism and respiration	48.781	28	82.5	0	323.31	29.8755	29.6195	29.8072	29.765	29.7365	29.7069	29.9611	29.8998	29.7575	0.468142	-0.105405	1.02502	-0.136682
MSMEG_5273	beta-ketoadipyl CoA thiolase	Beta-ketoadipyl CoA thiolase (EC 2.3.1.-)	A0R2Y1	MSMEG_5273	Lipid metabolism	42.591	37	94.8	0	323.31	31.2498	31.2366	31.379	31.1086	31.3563	31.201	31.3279	31.3426	31.3755	0.561995	-0.0602042	0.794569	-0.12666
purT	phosphoribosylglycinamide formyltransferase 2	Formate-dependent phosphoribosylglycinamide formyltransferase (5'-phosphoribosylglycinamide transformylase 2) (Formate-dependent GAR transformylase) (EC 2.1.2.-) (GAR transformylase 2) (GART 2) (Non-folate glycinamide ribonucleotide transformylase) (Phosphoribosylglycinamide formyltransferase 2)	A0R2Y2	MSMEG_5274	Intermediary metabolism and respiration	43.011	11	48	0	66.733	25.7796	25.9	25.8958	25.9339	25.9153	25.5985	26.2109	25.9503	26.1326	1.29461	-0.239463	0.991161	-0.282063
MSMEG_5276	enoyl-CoA hydratase	Enoyl-CoA hydratase	A0R2Y4	MSMEG_5276	Lipid metabolism	36.915	22	94	0	323.31	28.4527	28.1118	28.4281	28.4084	28.4332	28.5218	28.7443	28.4683	28.5142	0.814554	-0.244692	0.58736	-0.12112
MSMEG_5277	probable enoyl-CoA hydratase	Probable enoyl-CoA hydratase (EC 4.2.1.17)	A0R2Y5	MSMEG_5277	Lipid metabolism	27.353	20	68.6	0	323.31	28.6716	28.4982	28.5732	28.5489	28.2696	28.2985	28.6064	28.6372	28.5742	0.177783	-0.0249907	1.21263	-0.233587
MSMEG_5287	dehydrogenase	Dehydrogenase	A0R2Z4	MSMEG_5287	Intermediary metabolism and respiration	36.165	6	37.5	0	107.08	24.5124	24.7811	24.1904	25.0164	24.5133	23.1978	24.8925	24.6587	24.4798	0.365612	-0.182381	0.320929	-0.434479
MSMEG_5291	acyl-CoA synthase	Acyl-CoA synthase	A0R2Z9	MSMEG_5291	Lipid metabolism	58.653	11	26	0	42.891	24.268	23.9739	24.1865	24.4171	24.4385	24.0805	24.5293	24.3408	24.1772	0.700448	-0.206255	0.0851463	-0.037049
MSMEG_5328	conserved hypothetical protein	Uncharacterized protein	A0R336	MSMEG_5328	Conserved hypotheticals	11.037	7	69.7	0	242.43	26.0469	25.9703	26.3192	25.6119	26.1692	26.1166	26.1459	25.9565	26.1478	0.0822365	0.0287094	0.246395	-0.117523
MSMEG_5335	formamidase	Formamidase (EC 3.5.1.49)	A0R342	MSMEG_5335	Intermediary metabolism and respiration	44.837	10	40.2	0	119.86	27.19	27.0196	27.2886	26.2588	26.646	26.5231	26.3519	26.2405	26.6391	2.21751	0.755559	0.147916	0.0654774
MSMEG_5345	glycosyl hydrolases family protein 16	Glycosyl hydrolases family protein 16	A0R351	MSMEG_5345	Cell wall and cell processes	29.136	3	15.8	0	68.149	23.706	23.4589	23.376	23.2473	23.1789	23.1975	23.5551	23.4882	23.4	0.107864	0.0324987	2.28425	-0.273233
MSMEG_5404	propionate--CoA ligase	Propionate--CoA ligase	A0R3A6	MSMEG_5404	Lipid metabolism	67.535	30	61.8	0	323.31	29.56	29.2444	29.4074	29.4023	29.3156	29.3606	29.8274	29.4932	29.4482	0.546089	-0.185711	0.876965	-0.230167
MSMEG_5412	immunogenic protein MPT63	Immunogenic protein MPT63	A0R3B5	MSMEG_5412	Cell wall and cell processes	33.36	6	33.8	0	126.84	26.0677	26.2156	26.0246	26.3929	26.6165	26.873	26.5776	26.0065	26.5835	0.647755	-0.286544	0.43141	0.238306
MSMEG_5413	exopolyphosphatase	Exopolyphosphatase	A0R3B6	MSMEG_5413	Unassigned	33.123	11	60.8	0	195.72	26.7257	26.8014	26.5168	26.3388	26.5503	26.4195	26.5899	26.4506	26.6506	0.494926	0.117612	0.67794	-0.127516
eno	enolase	Enolase (EC 4.2.1.11) (2-phospho-D-glycerate hydro-lyase) (2-phosphoglycerate dehydratase)	A0R3B8	MSMEG_5415	Intermediary metabolism and respiration	44.761	33	84.5	0	323.31	31.1928	30.9535	30.9803	31.0809	31.063	31.1728	31.3206	31.5073	31.3544	1.68214	-0.351901	1.90564	-0.288545
MSMEG_5422	transcriptional regulator, MazG family protein	Nucleoside triphosphate pyrophosphohydrolase (NTP-PPase) (EC 3.6.1.8)	A0R3C4	MSMEG_5422	Information pathways	35.302	17	72.5	0	257.56	26.0657	25.7966	26.1457	25.7582	26.4428	26.3049	26.1534	26.0732	26.6178	0.627954	-0.278837	0.156947	-0.112833
mfd	transcription-repair coupling factor	Transcription-repair-coupling factor (TRCF) (EC 3.6.4.-)	A0R3C5	MSMEG_5423	Information pathways	131.11	52	58.4	0	323.31	27.5973	27.3865	26.9901	27.4466	27.248	27.1635	27.4396	27.75	27.3019	0.318576	-0.172562	0.602904	-0.211149
glmU	UDP-N-acetylglucosamine pyrophosphorylase	Bifunctional protein GlmU [Includes: UDP-N-acetylglucosamine pyrophosphorylase (EC 2.7.7.23) (N-acetylglucosamine-1-phosphate uridyltransferase); Glucosamine-1-phosphate N-acetyltransferase (EC 2.3.1.157)]	A0R3C7	MSMEG_5426	Cell wall and cell processes	50.295	21	63.3	0	323.31	27.1776	27.1311	27.0456	27.0687	27.0448	27.1563	27.2477	27.2264	27.0297	0.248264	-0.0498098	0.43221	-0.0779998
MSMEG_5427	ribose-phosphate pyrophosphokinase	Ribose-phosphate pyrophosphokinase (RPPK) (EC 2.7.6.1) (5-phospho-D-ribosyl alpha-1-diphosphate) (Phosphoribosyl diphosphate synthase) (Phosphoribosyl pyrophosphate synthase) (P-Rib-PP synthase) (PRPP synthase) (PRPPase)	A0R3C8	MSMEG_5427	Intermediary metabolism and respiration	35.558	23	83.4	0	323.31	30.1852	30.1617	30.0767	30.2533	30.125	30.0397	30.3029	30.0846	30.0326	0.00425706	0.00115903	0.00231954	-0.000734965
arsC	arsenate reductase	Arsenate reductase (EC 1.20.4.1)	A0R3C9	MSMEG_5428	Virulence, detoxification and adaptation	12.851	7	59.1	0	65.625	24.8864	22.2194	23.5684	25.1564	25.0512	24.4477	22.5464	25.0135	22.6601	0.0465259	0.151375	0.821282	1.47842
MSMEG_5430	retinol dehydrogenase 13	Retinol dehydrogenase 13 (EC 1.1.1.-)	A0R3D1	MSMEG_5430	Intermediary metabolism and respiration	31.164	16	85.9	0	191.52	22.8367	23.0664	22.8623	22.6588	23.0315	23.2832	24.1963	23.5141	22.936	0.778218	-0.626982	0.615479	-0.557638
MSMEG_5431	ribosomal protein L25, Ctc-form	50S ribosomal protein L25 (General stress protein CTC)	A0R3D2	MSMEG_5431	Information pathways	22.55	14	42.8	0	323.31	30.2291	30.1675	29.9309	30.4072	30.1333	30.4004	30.2922	30.3673	30.3622	1.15712	-0.231462	0.103901	-0.0269496
MSMEG_5435	acyl-CoA synthase	Putative ligase MSMEG_5435/MSMEI_5285 (EC 6.2.1.-)	A0R3D6	MSMEG_5435	Lipid metabolism	58.777	36	67	0	323.31	30.4535	30.4503	30.4892	30.5421	30.4753	30.4755	30.6175	30.7223	30.5952	1.92958	-0.180663	1.51157	-0.147373
ispE	4-diphosphocytidyl-2C-methyl-D-erythritol kinase	4-diphosphocytidyl-2-C-methyl-D-erythritol kinase (CMK) (EC 2.7.1.148) (4-(cytidine-5'-diphospho)-2-C-methyl-D-erythritol kinase)	A0R3D7	MSMEG_5436	Virulence, detoxification and adaptation	33.034	5	20.2	0	22.112	22.8265	23.3742	22.678	21.6857	22.8518	22.8986	22.7139	23.2176	23.1625	0.0968837	-0.07175	0.575385	-0.552607
ksgA	dimethyladenosine transferase	Ribosomal RNA small subunit methyltransferase A (EC 2.1.1.182) (16S rRNA (adenine(1518)-N(6)/adenine(1519)-N(6))-dimethyltransferase) (16S rRNA dimethyladenosine transferase) (16S rRNA dimethylase) (S-adenosylmethionine-6-N', N'-adenosyl(rRNA) dimethyltransferase)	A0R3D9	MSMEG_5438	Information pathways	32.833	10	42.4	0	36.489	23.2814	22.0587	22.644	22.822	21.9846	23.0471	22.2022	23.2701	22.906	0.0999168	-0.131454	0.144192	-0.174901
MSMEG_5440	deoxyribonuclease	Deoxyribonuclease	A0R3E1	MSMEG_5440	Information pathways	30.699	15	78.5	0	97.647	25.7361	25.7264	25.8815	25.8919	25.8599	25.7461	25.8269	25.6861	25.5607	0.417814	0.090079	0.729925	0.141385
metG	methionyl-tRNA synthetase	Methionine--tRNA ligase (EC 6.1.1.10) (Methionyl-tRNA synthetase) (MetRS)	A0R3E2	MSMEG_5441	Information pathways	58.097	39	80.4	0	323.31	29.5487	29.5545	29.4807	29.5423	29.4333	29.4724	29.6958	29.4912	29.4151	0.0232602	-0.00606283	0.223689	-0.0513636
MSMEG_5442	glutamate dehydrogenase	Glutamate dehydrogenase	A0R3E3	MSMEG_5442	Intermediary metabolism and respiration	48.594	25	59	0	323.31	27.5635	27.5073	27.5045	27.7008	27.6716	27.5549	27.8361	27.8489	27.5978	1.31685	-0.235852	0.566133	-0.118532
arcA	arginine deiminase	Arginine deiminase (ADI) (EC 3.5.3.6) (Arginine dihydrolase) (AD)	A0R3F0	MSMEG_5448	Intermediary metabolism and respiration	43.113	15	54.7	0	194.22	24.7843	24.965	24.791	24.9464	25.0457	24.8152	24.902	25.1282	24.8767	0.542796	-0.122182	0.115688	-0.0331554
MSMEG_5454	choloylglycine hydrolase, putative	Choloylglycine hydrolase, putative	A0R3F5	MSMEG_5454	Lipid metabolism	35.253	9	48	0	185.54	27.4115	27.5557	27.6935	27.276	27.5658	27.4028	27.8425	27.6008	27.5662	0.415307	-0.116246	0.989622	-0.254973
MSMEG_5470	molybdopterin biosynthesis protein MoeA 1	Molybdopterin molybdenumtransferase (EC 2.10.1.1)	A0R3H0	MSMEG_5470	Intermediary metabolism and respiration	43.711	15	41.4	0	323.31	21.7862	22.6396	21.6473	23.9121	21.534	24.2644	23.3178	21.59	23.2057	0.459829	-0.68015	0.200438	0.532351
galU	UTP-glucose-1-phosphate uridylyltransferase	UTP--glucose-1-phosphate uridylyltransferase (EC 2.7.7.9)	A0R3H1	MSMEG_5471	Intermediary metabolism and respiration	31.685	17	62.4	0	311.56	24.5751	25.1578	24.7774	23.8265	24.952	25.3096	23.5348	24.8233	25.0986	0.27576	0.351197	0.116443	0.210482
mscL	large conductance mechanosensitive channel protein	Large-conductance mechanosensitive channel	A0R3I2	MSMEG_5482	Cell wall and cell processes	16.626	4	32.1	0	47.365	21.5001	23.0014	21.8356	21.6662	22.2334	21.8639	22.0924	21.8546	21.5605	0.225056	0.276548	0.139344	0.0853132
MSMEG_5485	molybdopterin biosynthesis protein	Molybdopterin biosynthesis protein	A0R3I5	MSMEG_5485	Intermediary metabolism and respiration	17.944	6	46.1	0	252.98	26.8082	26.6137	26.5214	26.6089	26.8949	26.8653	26.8186	26.1583	27.0242	0.0234358	-0.0192496	0.167316	0.12267
MSMEG_5486	peptidase S1 and S6, chymotrypsin/Hap	Peptidase S1 and S6, chymotrypsin/Hap	A0R3I6	MSMEG_5486	Intermediary metabolism and respiration	44.524	9	46.8	0	76.651	22.91	25.0037	24.7001	24.5477	25.28	24.9005	24.738	24.6011	24.9842	0.358137	-0.569824	0.219768	0.134968
mprA	DNA-binding response regulator	Response regulator MprA (Mycobacterial persistence regulator A)	A0R3I8	MSMEG_5488	Information pathways	25.774	7	33	0	77.951	26.5581	26.7777	26.6053	26.4494	26.4049	26.4656	26.9901	25.8652	26.8591	0.0733348	0.0755418	0.136515	-0.131509
MSMEG_5512	magnesium chelatase	Magnesium chelatase	A0R3L1	MSMEG_5512	Intermediary metabolism and respiration	50.033	31	79.8	0	323.31	27.0191	27.3496	27.2316	27.2013	27.3894	27.5624	27.3517	27.2564	27.499	0.636325	-0.168914	0.0414879	0.0153402
MSMEG_5513	serine/threonine-protein kinase PknE	Non-specific serine/threonine protein kinase (EC 2.7.11.1)	A0R3L2	MSMEG_5513	Regulatory proteins	65.526	19	43	0	74.283	23.1859	23.5455	22.7427	23.2087	21.425	23.089	22.3095	23.0722	23.5883	0.142205	0.168041	0.239053	-0.415773
purH	bifunctional purine biosynthesis protein PurH	Bifunctional purine biosynthesis protein PurH [Includes: Phosphoribosylaminoimidazolecarboxamide formyltransferase (EC 2.1.2.3) (AICAR transformylase); IMP cyclohydrolase (EC 3.5.4.10) (ATIC) (IMP synthase) (Inosinicase)]	A0R3L4	MSMEG_5515	Intermediary metabolism and respiration	55.407	30	62.2	0	323.31	30.2127	30.279	30.3261	30.1791	30.096	30.0892	30.2592	30.1969	30.0902	0.694831	0.0904776	0.457716	-0.0606931
purN	phosphoribosylglycinamide formyltransferase	Phosphoribosylglycinamide formyltransferase (EC 2.1.2.2) (5'-phosphoribosylglycinamide transformylase) (GAR transformylase) (GART)	A0R3L5	MSMEG_5516	Intermediary metabolism and respiration	21.273	5	33	0	43.65	24.82	24.6891	24.6215	24.4795	24.5342	24.3004	25.2075	24.495	24.5737	0.0731064	-0.0485522	0.608546	-0.320698
MSMEG_5520	conserved hypothetical protein	Bac_luciferase domain-containing protein	A0R3L9	MSMEG_5520	Conserved hypotheticals	30.908	11	63.1	0	169.9	25.7805	25.7471	25.7025	26.1304	26.0175	25.9598	26.0739	25.8551	25.9921	1.56475	-0.230355	0.31302	0.062177
MSMEG_5521	acetyl-CoA acetyltransferase	Acetyl-CoA acetyltransferase	A0R3M0	MSMEG_5521	Lipid metabolism	54.028	11	30.2	0	25.097	22.1409	22.938	22.5199	23.1762	22.0561	22.3651	22.7806	22.2402	21.9579	0.244923	0.206718	0.191828	0.20629
sucD	succinyl-CoA synthetase, alpha subunit	Succinate--CoA ligase [ADP-forming] subunit alpha (EC 6.2.1.5) (Succinyl-CoA synthetase subunit alpha) (SCS-alpha)	A0R3M3	MSMEG_5524	Lipid metabolism	30.948	26	80.7	0	323.31	31.9763	32.0116	31.8533	32.1047	32.1015	32.0068	31.9057	31.9838	31.8702	0.175859	0.0271435	1.50499	0.1511
sucC	succinyl-CoA synthetase, beta subunit	Succinate--CoA ligase [ADP-forming] subunit beta (EC 6.2.1.5) (Succinyl-CoA synthetase subunit beta) (SCS-beta)	A0R3M4	MSMEG_5525	Lipid metabolism	40.932	39	76	0	323.31	32.1374	32.1854	32.157	32.1957	32.2542	32.1773	32.1365	32.1352	32.2017	0.0275841	0.0021375	0.735621	0.0512492
pcrA	ATP-dependent DNA helicase PcrA	ATP-dependent DNA helicase (EC 3.6.4.12)	A0R3N3	MSMEG_5534	Information pathways	86.622	31	55	0	302.05	26.6217	26.8112	26.2326	26.3259	26.6099	26.3643	26.4435	26.5895	26.8048	0.103289	-0.0574131	0.58059	-0.179176
MSMEG_5536	chorismate mutase	Intracellular chorismate mutase (CM) (EC 5.4.99.5)	A0R3N5	MSMEG_5536	Intermediary metabolism and respiration	11.753	4	32.7	0	133.19	24.8101	25.4964	25.0934	25.3361	25.3747	24.8986	25.8758	25.2452	24.9814	0.284635	-0.234154	0.207684	-0.164331
MSMEG_5538	[NADP+] succinate-semialdehyde dehydrogenase	[NADP+] succinate-semialdehyde dehydrogenase (EC 1.2.1.16)	A0R3N8	MSMEG_5538	Intermediary metabolism and respiration	50.784	29	72.2	0	323.31	29.4251	29.3503	29.3921	29.5155	29.506	29.5014	29.6992	29.5405	29.6036	1.93926	-0.225245	1.08444	-0.106798
pgi	glucose-6-phosphate isomerase	Glucose-6-phosphate isomerase (GPI) (EC 5.3.1.9) (Phosphoglucose isomerase) (PGI) (Phosphohexose isomerase) (PHI)	A0R3N9	MSMEG_5541	Intermediary metabolism and respiration	59.629	43	78.9	0	323.31	30.3258	30.2121	30.2242	30.2551	30.2396	30.1653	30.4414	30.3432	30.2297	0.52011	-0.0840715	0.814447	-0.118142
cobF	precorrin-6A synthase (deacetylating)	Precorrin-6A synthase (Deacetylating) (EC 2.1.1.152)	A0R3P7	MSMEG_5548	Intermediary metabolism and respiration	27.556	10	57.3	0	101.43	25.0714	24.7838	24.7437	25.0513	24.6723	24.966	25.2705	25.0201	25.1034	0.980077	-0.265079	0.7956	-0.234842
cheR	CheR methyltransferase, SAM binding domain protein	Protein-glutamate O-methyltransferase (EC 2.1.1.80)	A0R3Q0	MSMEG_5553	Unassigned	69.546	14	26.3	0	50.673	24.8605	24.5885	24.9404	24.541	24.3482	24.5173	24.5978	24.8765	24.486	0.381491	0.143013	0.635068	-0.184587
MSMEG_5576	D-mannonate oxidoreductase	D-mannonate oxidoreductase (EC 1.1.1.57)	A0R3S3	MSMEG_5576	Intermediary metabolism and respiration	53	20	54.2	0	98.362	26.5735	26.4046	26.3905	26.7249	26.2022	26.4847	26.9499	26.7609	26.7233	1.74882	-0.355187	0.95789	-0.340751
MSMEG_5590	carboxylate-amine ligase Nfa27300	Putative glutamate--cysteine ligase 2-3 (EC 6.3.2.2) (Gamma-glutamylcysteine synthetase 2-3) (GCS 2-3) (Gamma-GCS 2-3)	A0R3T8	MSMEG_5590	Lipid metabolism	39.966	11	51.5	0	284.23	25.9886	26.1584	25.6947	25.4664	25.124	25.6282	25.6173	25.6238	25.2275	1.14213	0.457659	0.157601	-0.083327
MSMEG_5592	conserved hypothetical protein	Bac_luciferase domain-containing protein	A0R3T9	MSMEG_5592	Conserved hypotheticals	29.758	10	56	0	91.005	23.5189	23.9985	24.0988	23.8218	24.3311	24.3332	23.4987	24.4085	21.8483	0.331713	0.620226	0.520318	0.91016
MSMEG_5593	pyruvate dehydrogenase	Pyruvate dehydrogenase	A0R3U0	MSMEG_5593	Intermediary metabolism and respiration	69.067	14	38.2	0	50.223	24.9311	22.6493	24.9927	23.0634	22.2975	24.7315	24.6147	24.8877	24.5714	0.255727	-0.500205	0.849932	-1.32712
MSMEG_5594	ferredoxin-dependent glutamate synthase	Ferredoxin-dependent glutamate synthase	A0R3U1	MSMEG_5594	Intermediary metabolism and respiration	57.395	8	21.2	0	53.866	22.708	24.0676	24.1963	23.0268	22.6613	22.2207	23.7903	24.2797	23.825	0.242091	-0.307721	2.03834	-1.32875
MSMEG_5612	amino-acid acetyltransferase	Amino-acid acetyltransferase	A0R3V8	MSMEG_5612	Lipid metabolism	22.088	10	68.5	0	132.07	26.7686	26.6808	26.6031	27.1325	26.8267	26.957	27.025	26.8903	26.7239	0.919421	-0.195517	0.302474	0.0923831
MSMEG_5615	conserved hypothetical protein	Cupin_5 domain-containing protein	A0R3W0	MSMEG_5615	Conserved hypotheticals	16.286	5	75.7	0	141.99	25.5519	25.5307	25.8246	25.8204	25.878	25.7363	25.8214	25.6612	25.8445	0.560472	-0.139968	0.194463	0.035876
MSMEG_5634	conserved hypothetical protein	Uncharacterized protein	A0R3Y0	MSMEG_5634	Conserved hypotheticals	16.158	5	48.3	0	13.819	24.5898	24.5213	24.1982	22.4218	21.522	22.7709	23.2889	23.8827	22.475	1.34206	1.22094	0.819721	-0.97726
MSMEG_5639	enoyl-CoA hydratase	Enoyl-CoA hydratase	A0R3Y5	MSMEG_5639	Lipid metabolism	26.055	27	92.2	0	323.31	30.0947	30.0655	30.109	30.0109	29.8701	29.8172	29.8787	30.1447	29.992	0.468919	0.0846221	0.476006	-0.105707
MSMEG_5642	acetyl-coenzyme a carboxylase carboxyl transferase	Acetyl-coenzyme a carboxylase carboxyl transferase	A0R3Y8	MSMEG_5642	Lipid metabolism	51.214	13	40.7	0	163.62	25.0086	25.1615	24.9499	25.1474	24.9099	24.9351	25.548	25.3832	25.1058	0.998326	-0.305705	1.09582	-0.348227
MSMEG_5650	AMP-dependent synthetase and ligase	AMP-dependent synthetase and ligase	A0R3Z5	MSMEG_5650	Information pathways	61.538	32	70.5	0	210.4	23.7722	22.4021	22.0724	26.4825	22.199	25.4745	22.9444	21.1876	21.2535	0.543403	0.953721	0.967696	2.9235
MSMEG_5658	epoxide hydrolase	Epoxide hydrolase	A0R403	MSMEG_5658	Virulence, detoxification and adaptation	41.964	15	59.5	0	114.35	26.2685	26.1486	26.1452	26.5207	26.384	26.3337	26.5856	26.3398	26.394	1.38697	-0.252352	0.104281	-0.0269801
prrA	DNA-binding response regulator PrrA	DNA-binding response regulator PrrA	A0R407	MSMEG_5662	Information pathways	25.342	12	70.8	0	131.09	28.0534	28.2259	27.9836	28.0005	27.9392	27.9063	28.343	27.9719	28.0831	0.125503	-0.0450433	0.745247	-0.184023
MSMEG_5664	binding protein	Peptidyl-prolyl cis-trans isomerase (EC 5.2.1.8)	A0R409	MSMEG_5664	Unassigned	12.901	5	44.2	0	141.76	26.0151	26.1472	26.4704	25.9727	26.2872	26.6367	26.2787	25.9385	26.4517	0.0198283	-0.0120589	0.112884	0.0759347
gltA	citrate synthase I	Citrate synthase	A0R417	MSMEG_5672	Intermediary metabolism and respiration	48.521	36	87.6	0	323.31	32.2672	32.1761	32.1012	32.2924	32.2728	32.1258	32.6142	32.2559	32.3359	0.863593	-0.220473	0.642385	-0.171689
pdxH	pyridoxamine 5'-phosphate oxidase	Pyridoxine/pyridoxamine 5'-phosphate oxidase (EC 1.4.3.5) (PNP/PMP oxidase) (PNPOx) (Pyridoxal 5'-phosphate synthase)	A0R420	MSMEG_5675	Intermediary metabolism and respiration	25.399	10	66.5	0	98.55	26.3788	26.3501	26.2277	26.1207	26.086	26.0265	26.5148	26.3755	26.3339	0.551109	-0.089222	2.24358	-0.33032
MSMEG_5676	citrate synthase	Citrate synthase (unknown stereospecificity) (EC 2.3.3.16)	A0R421	MSMEG_5676	Intermediary metabolism and respiration	40.333	23	82.8	0	323.31	28.4365	28.417	28.4717	28.4463	28.4365	28.4947	28.5909	28.4765	28.4594	0.691181	-0.0672061	0.479667	-0.0497284
MSMEG_5677	conserved hypothetical protein	MDMPI_N domain-containing protein	A0R422	MSMEG_5677	Conserved hypotheticals	20.656	9	65.5	0	33.666	24.0089	24.3109	24.1718	22.7132	23.02	23.9958	23.1657	23.8185	24.1827	0.643079	0.441565	0.418543	-0.479347
MSMEG_5680	glyoxalase family protein	Glyoxalase family protein	A0R425	MSMEG_5680	Virulence, detoxification and adaptation	16.264	10	91.4	0	248.57	27.2294	27.7078	27.3101	27.252	27.6725	27.7839	27.0584	27.0639	27.7403	0.180372	0.12821	0.433564	0.281895
MSMEG_5681	probable ferredoxin/ferredoxin--NADP reductase	Probable ferredoxin/ferredoxin--NADP reductase (EC 1.18.1.2)	A0R426	MSMEG_5681	Intermediary metabolism and respiration	59.229	10	28.4	0	16.627	22.6487	22.9448	22.6508	21.6621	23.0489	23.077	22.6641	22.1649	23.5723	0.0420807	-0.0523173	0.119669	-0.204444
MSMEG_5684	phosphoserine aminotransferase, putative	Phosphoserine aminotransferase (EC 2.6.1.52) (Phosphohydroxythreonine aminotransferase) (PSAT)	A0R429	MSMEG_5684	Intermediary metabolism and respiration	39.324	13	59.2	0	323.31	30.3293	30.2338	30.2448	30.2321	30.2472	30.3633	30.7041	30.261	30.3155	0.479458	-0.157585	0.428896	-0.146017
MSMEG_5685	DNA-binding protein	DNA-binding protein	A0R430	MSMEG_5685	Information pathways	29.678	3	17.8	0	45.424	22.0874	23.1182	22.0797	24.1933	24.1503	24.3922	23.5901	24.5336	24.3437	1.73509	-1.72733	0.108616	0.089447
MSMEG_5687	23s ribosomal RNA methyltransferase	23s ribosomal RNA methyltransferase	A0R432	MSMEG_5687	Information pathways	29.913	9	46.9	0	34.687	21.9734	24.4287	23.7262	21.8281	23.5552	23.6138	24.367	24.0498	24.0427	0.453827	-0.777055	0.904475	-1.15415
MSMEG_5695	glutathione S-transferase	Glutathione S-transferase	A0R440	MSMEG_5695	Virulence, detoxification and adaptation	38.291	14	55.1	0	47.788	24.696	24.8542	24.8312	24.926	22.674	24.5556	24.7917	24.7764	25.05	0.318101	-0.0788663	0.511855	-0.820819
moaE	molybdopterin converting factor, subunit 2	Molybdopterin converting factor, subunit 2	A0R446	MSMEG_5701	Intermediary metabolism and respiration	15.287	5	64.8	0	46.061	22.8074	23.0883	23.3388	23.1856	21.8893	23.1136	23.7947	22.7039	22.9128	0.0553339	-0.0589797	0.309576	-0.407646
MSMEG_5702	molybdenum cofactor synthesis domain protein	Molybdenum cofactor synthesis domain protein	A0R447	MSMEG_5702	Intermediary metabolism and respiration	16.959	6	61.8	0	41.284	25.1948	24.6287	24.6607	24.7977	21.9624	22.9729	23.445	24.9091	21.4513	0.697796	1.55961	0.00608484	-0.0241356
MSMEG_5706	DNA or RNA helicase of superfamily protein II	DNA helicase (EC 3.6.4.12)	A0R451	MSMEG_5706	Information pathways	64.743	26	57.4	0	301.2	26.0308	26.0757	25.8178	25.7257	25.7757	25.704	25.8962	26.2925	25.8446	0.0789214	-0.0363356	0.899763	-0.275968
MSMEG_5707	cupin domain protein	Cupin domain protein	A0R452	MSMEG_5707	Unassigned	12.362	7	78.6	0	312.17	28.3848	28.2448	28.4111	28.4722	28.0668	28.3908	28.2433	28.3231	28.3919	0.152772	0.027462	0.0242386	-0.00949605
MSMEG_5715	conserved hypothetical protein	Bac_luciferase domain-containing protein	A0R461	MSMEG_5715	Conserved hypotheticals	36.682	27	75.5	0	323.31	28.6206	28.4604	28.5385	28.7429	28.345	28.4576	28.7767	28.73	28.479	0.518589	-0.12206	0.4157	-0.146723
MSMEG_5717	pyridoxamine 5'-phosphate oxidase family protein	Pyridoxamine 5'-phosphate oxidase family protein	A0R462	MSMEG_5717	Intermediary metabolism and respiration	15.873	9	82.3	0	87.795	24.9944	24.0004	25.1139	25.196	25.1871	25.0825	24.9951	25.1227	25.5055	0.585394	-0.504829	0.121737	-0.052557
MSMEG_5720	putative 3-hydroxyacyl-CoA dehydrogenase	3-hydroxyacyl-CoA dehydrogenase (EC 1.1.1.35)	A0R465	MSMEG_5720	Intermediary metabolism and respiration	76.543	75	76.7	0	323.31	32.2817	32.3653	32.4091	32.1532	32.4485	32.3038	32.1464	32.1764	32.0551	1.90752	0.226064	0.883544	0.175884
MSMEG_5721	acetyl-CoA acetyltransferase	Acetyl-CoA acetyltransferase	A0R466	MSMEG_5721	Lipid metabolism	42.022	27	87.8	0	323.31	30.2192	30.3665	30.1489	30.1887	30.746	30.6337	30.1096	30.2924	30.2535	0.112598	0.0263577	0.784178	0.30431
MSMEG_5725	PLP-dependent aminotransferases	PLP-dependent aminotransferases	A0R470	MSMEG_5725	Intermediary metabolism and respiration	41.914	19	60.5	0	303.68	27.0965	26.7552	26.8336	26.8902	27.0739	26.6422	27.262	26.979	27.015	0.628725	-0.190248	0.636374	-0.216586
MSMEG_5726	conserved hypothetical protein	HpcH_HpaI domain-containing protein	A0R471	MSMEG_5726	Conserved hypotheticals	43.439	11	34.3	0	76.626	24.3486	24.4253	24.0337	24.4497	24.1007	24.3457	24.6171	24.4432	24.3659	0.662691	-0.206158	0.623922	-0.176654
alc	allantoicase	Probable allantoicase (EC 3.5.3.4) (Allantoate amidinohydrolase)	A0R472	MSMEG_5727	Intermediary metabolism and respiration	35.399	19	83.4	0	157.47	26.5056	26.3142	26.343	26.3658	26.3746	26.2908	26.6259	26.4904	26.4723	0.85893	-0.141916	1.54873	-0.185783
MSMEG_5728	polysaccharide deacetylase family protein	Polysaccharide deacetylase family protein	A0R473	MSMEG_5728	Cell wall and cell processes	33.661	11	42.5	0	52.122	24.6155	24.7586	24.9739	24.2386	24.0801	24.5006	23.7766	24.5026	23.2751	1.17939	0.931208	0.487075	0.421672
MSMEG_5732	monooxygenase	Monooxygenase	A0R477	MSMEG_5732	Virulence, detoxification and adaptation	32.301	14	56.5	0	168.46	27.2729	27.4228	27.1609	26.9535	27.0998	26.9765	27.2827	27.3704	27.0879	0.125072	0.0385437	1.17294	-0.237053
MSMEG_5733	universal stress protein family protein	Universal stress protein family protein	A0R478	MSMEG_5733	Regulatory proteins	29.819	14	80.5	0	323.31	27.399	27.6375	27.5729	27.3044	27.4054	27.3463	27.5895	27.3429	27.5007	0.226794	0.058747	0.740866	-0.125687
MSMEG_5734	alpha-methylacyl-CoA racemase	Alpha-methylacyl-CoA racemase (EC 5.1.99.4)	A0R479	MSMEG_5734	Lipid metabolism	38.585	18	64.4	0	247.84	28.6058	28.4554	28.5427	28.6151	28.5444	28.4821	28.7285	28.569	28.5157	0.378485	-0.0697454	0.313512	-0.057202
MSMEG_5735	indole-3-pyruvate decarboxylase	Alpha-keto-acid decarboxylase (KDC) (EC 4.1.1.-)	A0R480	MSMEG_5735	Intermediary metabolism and respiration	58.901	19	55.1	0	83.624	24.7218	24.6302	24.8267	24.5296	24.7728	24.8777	23.3127	24.4851	24.5054	0.717587	0.625141	0.700055	0.625633
MSMEG_5736	cyclase/dehydrase	Cyclase/dehydrase	A0R481	MSMEG_5736	Intermediary metabolism and respiration	16.158	8	66.4	0	224.84	25.2975	25.5202	25.4787	25.2183	24.867	25.013	25.3434	25.0618	25.2788	0.869753	0.204158	0.666479	-0.195208
MSMEG_5773	fatty acid desaturase	Fatty acid desaturase	A0R4B3	MSMEG_5773	Lipid metabolism	38.454	29	86.2	0	323.31	29.5254	29.762	29.7609	29.5607	29.6687	29.5345	29.665	29.4891	29.5071	0.598066	0.129002	0.188772	0.0342229
MSMEG_5774	tRNA-dihydrouridine synthase, putative	tRNA-dihydrouridine synthase (EC 1.3.1.-)	A0R4B5	MSMEG_5774	Information pathways	41.699	13	42.9	0	245.09	23.8579	23.6668	23.3546	22.3974	23.4454	22.719	23.4874	23.916	23.0289	0.193696	0.149024	0.707856	-0.623491
phoU	phosphate transport system regulatory protein PhoU	Phosphate-specific transport system accessory protein PhoU	A0R4B7	MSMEG_5776	Cell wall and cell processes	24.649	10	53.2	0	83.901	25.7228	26.1237	25.6679	25.3158	25.1669	25.6344	25.3526	25.2523	25.6407	1.07516	0.422941	0.083986	-0.0428041
MSMEG_5784	transcriptional regulatory protein	Transcriptional regulatory protein	A0R4C4	MSMEG_5784	Information pathways	27.892	9	48.7	0	70.228	25.5123	25.948	25.3543	25.432	25.5093	25.4332	25.035	25.5038	25.2069	0.727763	0.356309	0.684279	0.209579
MSMEG_5789	putative thiosulfate sulfurtransferase	Putative thiosulfate sulfurtransferase (EC 2.8.1.1) (Rhodanese-like protein)	A0R4C9	MSMEG_5789	Intermediary metabolism and respiration	30.985	28	84.5	0	323.31	30.9164	30.6651	31.0556	30.6511	30.7906	30.8522	30.8269	30.6517	30.8334	0.349036	0.108358	0.024053	-0.00605075
MSMEG_5790	SseC protein	Uncharacterized protein MSMEG_5790/MSMEI_5637	A0R4D0	MSMEG_5790	Unassigned	9.05	6	82.2	0	190.35	26.7029	26.8024	26.7155	26.4703	26.5766	26.7409	27.19	26.4343	26.8108	0.117934	-0.0713952	0.392769	-0.215788
MSMEG_5792	conserved hypothetical protein	UPF0678 fatty acid-binding protein-like protein MSMEG_5792/MSMEI_5639	A0R4D2	MSMEG_5792	Conserved hypotheticals	23.598	8	37.6	0	131.91	26.311	26.1302	26.4513	25.906	25.9759	26.3535	26.0579	26.141	26.1425	0.881577	0.183684	0.0886448	-0.0353489
MSMEG_5795	4-amino-4-deoxychorismate lyase	4-amino-4-deoxychorismate lyase	A0R4D5	MSMEG_5795	Intermediary metabolism and respiration	30.575	17	77.5	0	229.07	26.0038	26.3275	26.1225	26.2927	26.3358	26.0994	25.8273	26.2516	26.2237	0.109484	0.0504055	0.384598	0.141756
MSMEG_5796	Glycine cleavage T-protein (aminomethyl transferase)	Glycine cleavage T-protein (Aminomethyl transferase)	A0R4D6	MSMEG_5796	Intermediary metabolism and respiration	38.137	16	74.4	0	72.811	25.5606	25.2775	25.7242	25.4201	25.2967	25.5304	24.739	25.3001	25.5803	0.489573	0.314325	0.337079	0.209277
purM	phosphoribosylformylglycinamidine cyclo-ligase	Phosphoribosylformylglycinamidine cyclo-ligase (EC 6.3.3.1) (AIR synthase) (AIRS) (Phosphoribosyl-aminoimidazole synthetase)	A0R4D8	MSMEG_5798	Lipid metabolism	38.081	24	60	0	136.7	25.6209	26.2331	26.3001	25.5661	25.4598	25.8093	25.9233	25.9266	26.1777	0.0632576	0.0422064	1.38975	-0.397463
purF	amidophosphoribosyltransferase	Amidophosphoribosyltransferase (ATase) (EC 2.4.2.14) (Glutamine phosphoribosylpyrophosphate amidotransferase) (GPATase)	A0R4E0	MSMEG_5800	Intermediary metabolism and respiration	54.535	15	52.1	0	85.825	24.521	24.9188	24.3923	25.1907	24.7688	24.5073	24.9642	24.7153	25.0796	0.740233	-0.309032	0.161877	-0.0974592
purL	phosphoribosylformylglycinamidine synthase II	Phosphoribosylformylglycinamidine synthase subunit PurL (FGAM synthase) (EC 6.3.5.3) (Formylglycinamide ribonucleotide amidotransferase subunit II) (FGAR amidotransferase II) (FGAR-AT II) (Glutamine amidotransferase PurL) (Phosphoribosylformylglycinamidine synthase subunit II)	A0R4G4	MSMEG_5824	Intermediary metabolism and respiration	81.011	45	64.8	0	323.31	29.4495	29.4703	29.6017	29.4652	29.5342	29.619	29.6773	29.5503	29.6056	0.7975	-0.103891	0.549308	-0.0716362
MSMEG_5827	glyoxalase family protein	Glyoxalase family protein	A0R4G7	MSMEG_5827	Virulence, detoxification and adaptation	12.19	2	25	0	19.68	22.8968	22.9844	24.1384	23.1326	22.3174	23.6535	22.8004	23.6871	23.8531	0.0726085	-0.106989	0.334997	-0.412374
MSMEG_5828	aspartyl aminopeptidase	Probable M18 family aminopeptidase 2 (EC 3.4.11.-)	A0R4G8	MSMEG_5828	Information pathways	44.879	20	62.7	0	224.65	26.7669	26.7483	26.7345	26.7822	26.7345	26.894	26.7096	26.6828	26.7534	0.697917	0.0345993	0.790743	0.0882778
MSMEG_5830	29 kda antigen Cfp29	29 kDa antigen Cfp29	A0R4H0	MSMEG_5830	Cell wall and cell processes	28.73	15	70.6	0	265.13	26.6911	26.7498	26.4695	27.1654	26.8465	27.0225	26.6697	26.9048	26.8926	0.743104	-0.185556	0.722283	0.189097
purQ	phosphoribosylformylglycinamidine synthase I	Phosphoribosylformylglycinamidine synthase subunit PurQ (FGAM synthase) (EC 6.3.5.3) (Formylglycinamide ribonucleotide amidotransferase subunit I) (FGAR amidotransferase I) (FGAR-AT I) (Glutaminase PurQ) (EC 3.5.1.2) (Phosphoribosylformylglycinamidine synthase subunit I)	A0R4H1	MSMEG_5831	Intermediary metabolism and respiration	23.769	13	75.9	0	227.07	27.5024	27.4554	25.2566	27.2982	27.4898	27.5189	28.0281	27.2491	27.5614	0.492179	-0.874717	0.30473	-0.177183
MSMEG_5834	metallo-beta-lactamase superfamily protein	Metallo-beta-lactamase superfamily protein	A0R4H3	MSMEG_5834	Virulence, detoxification and adaptation	26.472	6	48.6	0	72.474	27.2189	27.3076	27.5166	27.3157	27.468	27.5657	27.1789	27.1453	27.4552	0.266092	0.0879091	0.710072	0.189976
MSMEG_5837	glutathione peroxidase family protein	Glutathione peroxidase	A0R4H6	MSMEG_5837	Virulence, detoxification and adaptation	17.203	8	63.4	0	57.662	26.1909	26.2417	26.3346	26.2321	26.1839	26.2068	26.1581	26.2025	26.192	0.743392	0.0715319	0.533547	0.0234044
MSMEG_5839	protease 2	Protease 2 (EC 3.4.21.83)	A0R4H9	MSMEG_5839	Intermediary metabolism and respiration	80.452	39	58.8	0	323.31	28.4311	28.5084	28.2677	28.2975	28.2774	28.183	28.4664	28.3926	28.2171	0.160149	0.0437228	0.576377	-0.106069
purC	phosphoribosylaminoimidazole-succinocarboxamide synthase	Phosphoribosylaminoimidazole-succinocarboxamide synthase (EC 6.3.2.6) (SAICAR synthetase)	A0R4I0	MSMEG_5841	Intermediary metabolism and respiration	33.101	28	96.7	0	323.31	28.6375	28.4916	28.7828	28.6884	28.6472	28.4918	28.7458	28.6449	28.5292	0.00833187	-0.00265567	0.130865	-0.030831
purB	adenylosuccinate lyase	Adenylosuccinate lyase (ASL) (EC 4.3.2.2) (Adenylosuccinase)	A0R4I6	MSMEG_5847	Intermediary metabolism and respiration	51.604	39	72.4	0	323.31	29.4852	29.3898	29.4881	29.5784	29.5293	29.4749	29.6691	29.5398	29.5812	1.33286	-0.142335	0.644813	-0.0691649
purD	phosphoribosylamine--glycine ligase	Phosphoribosylamine--glycine ligase (EC 6.3.4.13) (GARS) (Glycinamide ribonucleotide synthetase) (Phosphoribosylglycinamide synthetase)	A0R4J1	MSMEG_5852	Intermediary metabolism and respiration	40.012	19	66.2	0	323.31	29.7183	29.6215	29.7209	29.758	29.5715	29.4607	29.8613	29.6707	29.5981	0.097321	-0.0231158	0.411574	-0.11331
MSMEG_5863	cytochrome P450 51	Cytochrome P450 51 (EC 1.14.13.70)	A0R4K2	MSMEG_5863	Virulence, detoxification and adaptation	51.563	9	27.3	0	114.98	22.405	22.8414	22.7133	22.6309	22.9011	22.1402	22.2769	22.4309	22.7141	0.41961	0.179295	0.118283	0.0834408
MSMEG_5865	conserved hypothetical protein	Uncharacterized protein	A0R4K4	MSMEG_5865	Conserved hypotheticals	20.619	5	47.5	0	25.816	24.4988	22.8605	22.2954	24.3807	22.2578	24.8731	22.2316	23.2542	24.2587	0.0111796	-0.0299142	0.232841	0.589057
MSMEG_5866	alcohol dehydrogenase B	Alcohol dehydrogenase (EC 1.1.1.1)	A0R4K5	MSMEG_5866	Intermediary metabolism and respiration	39.548	11	42.4	0	111.77	25.7093	22.5691	25.8057	22.3619	22.5153	22.3319	25.9729	25.7598	25.6536	0.442889	-1.10072	5.18571	-3.39237
MSMEG_5871	HIT family protein	HIT family protein	A0R4K9	MSMEG_5871	Unassigned	15.619	8	78.9	0	283.34	28.2679	28.2849	28.3586	27.9848	28.2309	28.2829	27.7435	28.2233	28.3815	0.41159	0.187727	0.0833927	0.0501232
MSMEG_5892	alpha,alpha-trehalose-phosphate synthase (UDP-forming)	Trehalose-6-phosphate synthase (TPS) (EC 2.4.1.15) (EC 2.4.1.347) (Alpha,alpha-trehalose-phosphate synthase [UDP-forming]) (Osmoregulatory trehalose synthesis protein A) (OtsA)	A0R4M9	MSMEG_5892	Virulence, detoxification and adaptation	56.279	20	44.5	0	187.18	25.9629	26.3314	25.9508	26.2183	25.9251	26.2754	26.7453	26.3754	25.9415	0.443621	-0.272394	0.346841	-0.214472
MSMEG_5903	oxidoreductase, short chain dehydrogenase/reductase family protein	Oxidoreductase, short chain dehydrogenase/reductase family protein	A0R4P1	MSMEG_5903	Intermediary metabolism and respiration	32.508	13	61.1	0	183.83	25.7964	25.9622	25.9856	25.7465	25.7371	26.1323	25.6678	25.9821	25.8574	0.293077	0.0789452	0.0803563	0.0362085
MSMEG_5906	putative acyl-CoA dehydrogenase	Putative acyl-CoA dehydrogenase	A0R4P4	MSMEG_5906	Intermediary metabolism and respiration	43.226	8	27	0	53.818	23.8496	23.5868	23.2427	21.7621	22.0849	22.4905	23.9704	23.6804	23.8871	0.662698	-0.286273	2.7965	-1.73349
MSMEG_5913	dioxygenase	Dioxygenase	A0R4Q1	MSMEG_5913	Virulence, detoxification and adaptation	39.474	7	30.3	0	48.513	22.7271	23.139	22.612	23.0529	21.6937	23.1981	23.4025	22.485	23.3635	0.30952	-0.25762	0.315172	-0.43537
MSMEG_5914	acyl-CoA synthase	Acyl-CoA synthase	A0R4Q2	MSMEG_5914	Lipid metabolism	60.245	21	52.5	0	201.03	25.5887	25.4094	25.4574	25.5262	25.4596	25.4552	25.9583	25.5281	25.4069	0.344123	-0.145964	0.374245	-0.15077
MSMEG_5915	enoyl-CoA hydratase	Enoyl-CoA hydratase	A0R4Q3	MSMEG_5915	Lipid metabolism	28.571	6	19.9	0	39.839	22.4568	22.0351	21.7088	22.9689	23.439	23.803	22.8329	21.9146	21.9919	0.187958	-0.179557	1.41625	1.15721
MSMEG_5920	FMN-dependent monooxygenase	FMN-dependent monooxygenase	A0R4Q8	MSMEG_5920	Virulence, detoxification and adaptation	37.372	12	63.8	0	95.03	25.658	25.2446	25.4742	25.7032	25.2024	25.3937	25.6249	25.9386	25.7062	0.913477	-0.297615	0.867118	-0.323479
MSMEG_5922	lipid-transfer protein	Lipid-transfer protein	A0R4R0	MSMEG_5922	Lipid metabolism	36.469	10	38	0	166.26	24.037	23.9419	23.9547	22.2169	23.896	24.0641	24.3606	24.0542	23.8579	0.308753	-0.113006	0.502615	-0.698567
MSMEG_5923	acetyl-CoA acetyltransferase	Acetyl-CoA acetyltransferase	A0R4R1	MSMEG_5923	Lipid metabolism	41.449	8	33.7	0	114.52	22.6935	23.8593	23.9862	24.2905	24.0099	23.9761	24.2396	23.9673	24.3176	0.711572	-0.661813	0.221259	-0.0826085
MSMEG_5925	Rieske [2Fe-2S] domain protein	3-ketosteroid-9-alpha-monooxygenase, oxygenase component (3-ketosteroid-9-alpha-hydroxylase, oxygenase component) (KSH) (Androsta-1,4-diene-3,17-dione 9-alpha-hydroxylase) (EC 1.14.15.30) (Rieske-type oxygenase) (RO)	A0R4R3	MSMEG_5925	Intermediary metabolism and respiration	43.667	22	70.2	0	249.36	28.5727	28.3295	28.5234	28.4663	27.9682	28.2795	28.7536	28.7346	28.3743	0.433054	-0.145655	0.939537	-0.382893
MSMEG_5927	conserved hypothetical protein	Uncharacterized protein	A0R4R4	MSMEG_5927	Conserved hypotheticals	16.883	5	57.6	0	27.471	22.4802	22.2112	22.9189	22.2508	22.7953	22.0621	22.6618	22.6103	22.3378	0.000209467	0.000147502	0.278163	-0.167252
MSMEG_5935	ATP-dependent DNA helicase	ATP-dependent DNA helicase	A0R4S3	MSMEG_5935	Information pathways	74.78	15	34.6	0	157.63	24.9081	25.0286	25.2581	25.0127	24.9487	24.9238	24.7977	24.9544	24.9668	0.61269	0.158632	0.385477	0.0554237
MSMEG_5937	4-hydroxy-2-oxovalerate aldolase	4-hydroxy-2-oxovalerate aldolase 2 (HOA 2) (EC 4.1.3.39) (4-hydroxy-2-keto-pentanoic acid aldolase 2) (4-hydroxy-2-oxopentanoate aldolase 2)	A0R4S6	MSMEG_5937	Intermediary metabolism and respiration	37.265	21	71.1	0	321.51	28.7898	28.4732	28.641	28.7447	28.6257	28.7043	29.1413	28.775	28.7573	0.761197	-0.256503	0.700564	-0.199613
MSMEG_5939	acetaldehyde dehydrogenase	Acetaldehyde dehydrogenase 2 (EC 1.2.1.10) (Acetaldehyde dehydrogenase [acetylating] 2)	A0R4S7	MSMEG_5939	Intermediary metabolism and respiration	32.323	15	76.5	0	323.31	27.703	27.7058	27.7126	27.6019	27.7866	27.8287	27.7903	27.7567	27.838	1.68065	-0.0878983	0.310319	-0.055912
MSMEG_5940	2-keto-4-pentenoate hydratase	2-keto-4-pentenoate hydratase	A0R4S8	MSMEG_5940	Intermediary metabolism and respiration	28.028	12	67.8	0	179.39	26.863	26.9638	26.903	26.937	26.8787	26.9064	26.9874	27.0503	27.0856	1.48172	-0.131159	1.79864	-0.133737
MSMEG_5941	3-ketosteroid dehydrogenase	3-oxosteroid 1-dehydrogenase (EC 1.3.99.4) (3-keto-Delta(4)-steroid Delta(1)-dehydrogenase) (KSDD) (3-oxo-Delta(4)-steroid 1-dehydrogenase) (KSTD)	A0R4S9	MSMEG_5941	Intermediary metabolism and respiration	61.452	20	37.3	0	317.08	25.7222	25.4006	25.9271	25.4475	25.3969	25.6979	25.5031	25.7557	25.9266	0.0812576	-0.0451978	0.625275	-0.214369
MSMEG_5943	putative peroxisomal multifunctional enzyme type 2	Putative peroxisomal multifunctional enzyme type 2 (EC 1.1.1.35) (EC 4.2.1.107)	A0R4T0	MSMEG_5943	Lipid metabolism	30.55	18	81.5	0	251.72	27.5204	27.507	27.5512	27.6165	27.3975	27.345	27.8638	27.5843	27.5812	0.726945	-0.150235	0.826685	-0.223423
MSMEG_5999	short chain dehydrogenase	Short chain dehydrogenase	A0R4Y7	MSMEG_5999	Intermediary metabolism and respiration	30.728	12	52.2	0	114.06	26.4731	26.1345	26.1455	26.3818	26.149	26.1456	26.3847	26.3498	26.2165	0.208822	-0.0659822	0.416872	-0.0915216
MSMEG_6001	enoyl-CoA hydratase	Enoyl-CoA hydratase	A0R4Y9	MSMEG_6001	Lipid metabolism	27.016	7	34.3	0	42.503	24.9335	25.1868	25.1718	24.9719	24.4507	24.7798	24.8789	24.9669	24.5968	0.956996	0.283162	0.159188	-0.0800883
MSMEG_6002	coenzyme A transferase, subunit A	Coenzyme A transferase, subunit A	A0R4Z0	MSMEG_6002	Lipid metabolism	32.478	9	38.6	0	31.391	24.609	24.4092	24.4802	24.6301	24.5432	24.2998	24.4168	24.4962	24.3885	0.418643	0.0656128	0.213743	0.0572281
MSMEG_6003	coenzyme A transferase, subunit B	Coenzyme A transferase, subunit B	A0R4Z1	MSMEG_6003	Lipid metabolism	27.421	14	81.1	0	110.63	24.9558	24.9448	25.0242	25.2283	25.1122	24.9072	25.2899	25.003	24.9324	0.374564	-0.100164	0.0171122	0.00742785
MSMEG_6008	acetyl-CoA acetyltransferase	Acetyl-CoA acetyltransferase	A0R4Z5	MSMEG_6008	Lipid metabolism	40.665	22	71.2	0	323.31	27.8817	27.6587	27.8016	27.8065	27.8206	27.6594	28.1843	27.8797	28.0215	1.06308	-0.247819	1.2268	-0.266368
MSMEG_6011	short chain dehydrogenase	Short chain dehydrogenase	A0R4Z8	MSMEG_6011	Intermediary metabolism and respiration	27.855	9	38.9	0	32.639	23.5585	21.6642	24.0816	23.8733	23.5209	23.6526	23.5691	23.7231	23.5638	0.283118	-0.517221	0.214226	0.0636094
MSMEG_6014	putative acyl-CoA dehydrogenase	Putative acyl-CoA dehydrogenase	A0R500	MSMEG_6014	Intermediary metabolism and respiration	41.935	2	6.1	0	6.8412	22.2961	22.3656	22.035	23.2529	23.0734	22.6006	23.4069	23.3499	22.2339	0.90347	-0.764686	0.0164735	-0.0212797
MSMEG_6016	putative acyl-CoA dehydrogenase	Putative acyl-CoA dehydrogenase	A0R502	MSMEG_6016	Intermediary metabolism and respiration	33.148	3	12.9	0	45.639	22.386	22.094	22.1065	22.7459	21.0456	20.9141	22.2981	21.7093	20.9568	0.606391	0.540735	0.0415541	-0.0861791
MSMEG_6024	acetoacetyl-CoA synthase	Acetoacetyl-CoA synthase (EC 6.2.1.16)	A0R511	MSMEG_6024	Lipid metabolism	69.853	27	55.9	0	323.31	27.4967	27.4503	27.5412	27.583	27.3467	27.5589	28.001	27.2563	27.4969	0.149491	-0.0886606	0.141411	-0.0885201
MSMEG_6031	carveol dehydrogenase	Putative short-chain type dehydrogenase/reductase MSMEG_6031/MSMEI_5872 (EC 1.1.1.-)	A0R518	MSMEG_6031	Intermediary metabolism and respiration	29.441	5	33	0	33.715	22.9256	23.6112	21.3151	23.0892	22.5557	22.6867	21.3349	22.9952	22.7894	0.102299	0.244111	0.300297	0.404022
MSMEG_6036	biphenyl-2,3-diol 1,2-dioxygenase	Biphenyl-2,3-diol 1,2-dioxygenase (EC 1.13.11.39)	A0R522	MSMEG_6036	Virulence, detoxification and adaptation	33.339	16	53.5	0	38.481	24.4469	23.9702	23.8072	24.3945	23.8328	24.103	24.1674	25.1793	24.5045	0.698342	-0.542363	0.680038	-0.506995
MSMEG_6037	2-hydroxy-6-ketonona-2,4-dienedioic acid hydrolase	2-hydroxy-6-ketonona-2,4-dienedioic acid hydrolase (EC 3.7.1.-)	A0R523	MSMEG_6037	Intermediary metabolism and respiration	32.008	15	71.6	0	64.811	25.0652	24.6472	24.9554	24.984	24.7241	24.503	25.3427	24.9756	24.8717	0.385986	-0.174062	0.752098	-0.326287
MSMEG_6038	pigment production hydroxylase	Pigment production hydroxylase (EC 1.-.-.-)	A0R524	MSMEG_6038	Intermediary metabolism and respiration	43.328	23	64.4	0	293.9	27.2437	27.2485	27.0807	27.3097	27.1838	27.2639	27.523	27.1748	27.3625	0.638814	-0.162459	0.398741	-0.100975
MSMEG_6039	oxidoreductase, electron transfer component	3-ketosteroid-9-alpha-monooxygenase, ferredoxin reductase component (3-ketosteroid-9-alpha-hydroxylase, ferredoxin reductase component) (KSH) (Androsta-1,4-diene-3,17-dione 9-alpha-hydroxylase) (EC 1.14.15.30) (Rieske-type oxygenase) (RO)	A0R525	MSMEG_6039	Intermediary metabolism and respiration	37.562	6	32.9	0	31.446	24.3215	24.5005	24.309	24.4575	24.4224	24.5361	25.1157	24.7795	24.5077	1.06889	-0.423961	0.853849	-0.328984
MSMEG_6041	putative acyl-CoA dehydrogenase	Putative acyl-CoA dehydrogenase	A0R527	MSMEG_6041	Intermediary metabolism and respiration	75.176	11	20.9	0	141.65	23.0102	23.3558	22.4595	22.5492	22.8249	22.7466	24.2088	23.1871	23.5544	0.827487	-0.708272	1.41731	-0.943192
cysS	cysteinyl-tRNA synthetase	Cysteine--tRNA ligase (EC 6.1.1.16) (Cysteinyl-tRNA synthetase) (CysRS)	A0R558	MSMEG_6074	Information pathways	52.302	28	66.7	0	323.31	28.4498	28.2666	28.486	28.456	28.338	28.1993	28.5273	28.4492	28.2777	0.0596851	-0.0172647	0.344527	-0.0869878
MSMEG_6077	transcriptional regulator, CarD family protein	RNA polymerase-binding transcription factor CarD	A0R561	MSMEG_6077	Information pathways	17.934	16	81.5	0	323.31	28.3565	28.1929	28.4778	28.2807	28.3844	28.6099	28.1957	28.5118	28.6063	0.254523	-0.0955315	0.0275668	-0.0129471
MSMEG_6082	carbonic anhydrase	Carbonic anhydrase (EC 4.2.1.1) (Carbonate dehydratase)	A0R566	MSMEG_6082	Intermediary metabolism and respiration	21.714	13	92.7	0	209.2	26.6672	26.2701	26.5257	26.4938	26.2984	26.0306	26.3233	26.2387	26.5192	0.373378	0.127281	0.211569	-0.0861231
MSMEG_6086	antibiotic biosynthesis monooxygenase domain protein	Antibiotic biosynthesis monooxygenase domain protein	A0R569	MSMEG_6086	Virulence, detoxification and adaptation	11.437	7	91.4	0	131.94	26.6822	26.9422	26.7576	26.9816	26.9526	27.0997	26.8801	26.6335	27.1519	0.218397	-0.0944888	0.322422	0.122814
MSMEG_6091	negative regulator of genetic competence ClpC/mecB	ATP-dependent Clp protease ATP-binding subunit ClpC1	A0R574	MSMEG_6091	Regulatory proteins	93.552	62	77.5	0	323.31	30.2437	30.5025	30.2835	30.2232	30.125	30.1906	30.2651	30.3693	30.3649	0.0392806	0.0101013	1.57942	-0.153515
MSMEG_6092	Lsr2 protein	Lsr2 protein	A0R576	MSMEG_6092	Regulatory proteins	12.454	9	41.2	0	62.573	27.3294	27.3057	26.7641	27.4746	26.9805	27.4371	26.8175	27.1245	27.3233	0.0659076	0.0446479	0.410052	0.208988
lysS	lysyl-tRNA synthetase	Lysine--tRNA ligase (EC 6.1.1.6) (Lysyl-tRNA synthetase) (LysRS)	A0R577	MSMEG_6094	Information pathways	56.871	40	80.7	0	323.31	29.8408	29.9258	29.6392	29.9134	29.7252	29.6488	30.2111	29.9365	29.7783	0.496754	-0.173377	0.64578	-0.212836
panC	pantoate--beta-alanine ligase	Pantothenate synthetase (PS) (EC 6.3.2.1) (Pantoate--beta-alanine ligase) (Pantoate-activating enzyme)	A0R580	MSMEG_6097	Intermediary metabolism and respiration	33.525	14	65.6	0	86.701	23.3043	24.7308	24.464	24.0512	24.1648	24.0365	24.6962	24.3651	24.7406	0.406081	-0.434274	1.8371	-0.516465
MSMEG_6098	chalcone/stilbene synthase family protein	Chalcone/stilbene synthase family protein	A0R581	MSMEG_6098	Lipid metabolism	32.815	12	59	0	94.526	25.6223	25.6518	25.32	25.7244	25.5433	25.4533	26.285	25.6621	25.3481	0.325491	-0.23371	0.26691	-0.19139
folK	2-amino-4-hydroxy-6- hydroxymethyldihydropteridine pyrophosphokinase	2-amino-4-hydroxy-6-hydroxymethyldihydropteridine pyrophosphokinase (EC 2.7.6.3) (6-hydroxymethyl-7,8-dihydropterin pyrophosphokinase)	A0R584	MSMEG_6101	Intermediary metabolism and respiration	19.311	4	37.1	0	26.505	23.7442	24.2686	21.8207	22.5263	22.1961	22.2425	22.3598	22.1924	22.9464	0.427167	0.778322	0.286227	-0.177872
folE	GTP cyclohydrolase I	GTP cyclohydrolase 1 (EC 3.5.4.16) (GTP cyclohydrolase I) (GTP-CH-I)	A0R587	MSMEG_6104	Intermediary metabolism and respiration	22.495	10	50.7	0	27.482	24.3435	23.0619	24.178	24.1689	24.1926	24.3486	24.1531	24.1061	23.7803	0.133611	-0.152044	0.793636	0.223543
ppa	inorganic pyrophosphatase	Inorganic pyrophosphatase (EC 3.6.1.1) (Pyrophosphate phospho-hydrolase) (PPase)	A0R597	MSMEG_6114	Intermediary metabolism and respiration	18.349	11	57.4	0	289.13	28.5905	28.7718	28.8316	28.1864	28.762	28.7949	28.6891	28.3712	28.9156	0.156576	0.0726509	0.111021	-0.0775515
MSMEG_6126	D-isomer specific 2-hydroxyacid dehydrogenase	D-isomer specific 2-hydroxyacid dehydrogenase	A0R5A8	MSMEG_6126	Intermediary metabolism and respiration	34.813	10	61.4	0	48.403	25.2553	24.4493	24.8614	25.5527	25.0598	23.1205	25.6318	24.7865	25.1126	0.402192	-0.321642	0.31315	-0.599286
MSMEG_6127	anti-anti-sigma factor	Anti-sigma factor antagonist	A0R5B0	MSMEG_6127	Information pathways	12.029	9	49.6	0	247.98	26.6108	26.753	27.1679	26.4306	27.1101	26.9184	26.5806	26.6634	27.0716	0.115919	0.0719967	0.0658658	0.0478007
MSMEG_6128	two-component system response regulator	Two-component system response regulator	A0R5B2	MSMEG_6128	Regulatory proteins	16.976	5	60.1	0	43.389	24.4453	25.0031	24.7484	22.8147	24.7755	24.8804	25.1368	22.7119	25.085	0.198577	0.421045	0.0507622	-0.154324
MSMEG_6142	nucleoside-diphosphate-sugar epimerase	UDP-glucose 4-epimerase (EC 5.1.3.2) (UDP-galactose 4-epimerase) (Uridine diphosphate galactose 4-epimerase)	A0R5C5	MSMEG_6142	Intermediary metabolism and respiration	33.217	18	75.1	0	323.31	29.8042	29.9183	29.8481	29.9552	29.8926	29.8464	30.2775	29.8735	29.8677	0.462024	-0.149363	0.317994	-0.108137
topA	DNA topoisomerase I	DNA topoisomerase 1 (EC 5.6.2.1) (DNA topoisomerase I)	A0R5D9	MSMEG_6157	Information pathways	102.5	50	72.6	0	323.31	27.5053	27.4081	27.193	27.5159	27.3267	27.4643	27.2265	27.6627	27.3917	0.136678	-0.0581595	0.0207318	0.00865364
MSMEG_6158	conserved hypothetical protein	Uncharacterized protein	A0R5E0	MSMEG_6158	Conserved hypotheticals	21.075	3	22.3	0	4.6834	22.6015	23.4894	22.7675	22.3558	22.2006	22.74	22.926	24.2173	22.4126	0.14324	-0.232488	0.601959	-0.753148
MSMEG_6159	conserved domain protein	Probable cold shock protein A	A0R5E1	MSMEG_6159	Conserved hypotheticals	7.3471	6	95.5	0	309.33	29.5313	29.7457	29.9428	29.4401	29.4194	29.8037	29.9401	29.2563	29.5313	0.28589	0.164005	0.0308858	-0.0215104
MSMEG_6177	galactonate dehydratase	Galactonate dehydratase (EC 4.2.1.6)	A0R5F9	MSMEG_6177	Intermediary metabolism and respiration	41.95	9	32.7	0	84.527	25.9401	25.6146	25.7311	25.6716	25.5872	25.5409	26.0828	25.6921	25.7444	0.192263	-0.077809	0.869978	-0.23985
MSMEG_6179	acetyl-coenzyme A synthetase	Acetyl-coenzyme A synthetase (AcCoA synthetase) (Acs) (EC 6.2.1.1) (Acetate--CoA ligase) (Acyl-activating enzyme)	A0R5G1	MSMEG_6179	Intermediary metabolism and respiration	99.956	38	47.2	0	323.31	29.9546	29.4402	29.6418	30.3807	29.6898	29.8283	30.345	30.1503	29.911	1.09911	-0.456544	0.276719	-0.169143
MSMEG_6189	transcriptional regulator, Crp/Fnr family protein	Transcriptional regulator, Crp/Fnr family protein	A0R5H1	MSMEG_6189	Information pathways	24.775	21	88.4	0	323.31	29.1875	29.5533	29.2158	29.1468	29.0597	29.257	29.3132	29.221	29.3685	0.0492335	0.0179558	0.958905	-0.146395
MSMEG_6191	translation initiation inhibitor	Translation initiation inhibitor	A0R5H3	MSMEG_6191	Information pathways	15.72	6	74.7	0	135.75	27.316	26.9215	26.9932	27.3293	27.5817	27.3939	27.2134	27.4016	27.2995	0.791164	-0.227884	0.628674	0.13016
MSMEG_6193	anion-transporting ATPase	Anion-transporting ATPase	A0R5H5	MSMEG_6193	Cell wall and cell processes	36.835	16	53.5	0	185.77	25.245	25.8209	25.2565	25.1971	25.0132	25.3274	24.7635	25.2031	25.5248	0.403016	0.277031	0.0215884	0.0154489
MSMEG_6195	ion-transporting ATPase	Ion-transporting ATPase	A0R5H6	MSMEG_6195	Cell wall and cell processes	40.339	20	55.9	0	110.92	24.0118	24.7723	23.7595	22.8147	21.4762	25.0262	23.7565	24.1083	24.0032	0.281874	0.225212	0.3376	-0.850277
MSMEG_6203	cysteine synthase/cystathionine beta-synthase family protein	Cysteine synthase/cystathionine beta-synthase family protein	A0R5I5	MSMEG_6203	Intermediary metabolism and respiration	39.723	7	26.3	0	43.186	23.4613	23.0258	23.8459	23.115	22.4945	23.3102	23.0696	23.5198	23.1515	0.290963	0.197369	0.412333	-0.273731
MSMEG_6208	palmitoyl-CoA hydrolase	Palmitoyl-CoA hydrolase	A0R5I9	MSMEG_6208	Lipid metabolism	29.623	11	56.2	0	78.379	26.2003	25.7362	23.8093	26.0182	26.2133	25.8065	25.914	25.5186	26.0338	0.313205	-0.573545	0.415908	0.190551
MSMEG_6212	hemerythrin HHE cation binding domain subfamily protein, putative	Hemerythrin HHE cation binding domain subfamily protein, putative	A0R5J3	MSMEG_6212	Intermediary metabolism and respiration	21.387	11	83.5	0	108.08	24.9837	24.8928	25.2635	24.6563	25.003	25.5089	22.9301	23.8379	25.2553	0.689679	1.0389	0.658888	1.0483
MSMEG_6213	Manganese containing catalase	Manganese containing catalase	A0R5J4	MSMEG_6213	Virulence, detoxification and adaptation	32.923	11	58.2	0	100.2	26.7975	26.9548	27.0288	26.7204	26.3214	27.2987	25.9072	26.6067	26.4719	1.24937	0.598434	0.564035	0.451574
MSMEG_6215	conserved hypothetical protein	Uncharacterized protein	A0R5J6	MSMEG_6215	Conserved hypotheticals	26.145	13	61.8	0	37.416	23.5179	23.9224	23.5949	23.6209	21.8641	23.5345	23.7937	23.5717	23.4614	0.165729	0.0694536	0.446597	-0.602458
MSMEG_6219	ATPase family protein associated with various cellular activities (AAA)	ATPase family protein associated with various cellular activities (AAA)	A0R5K0	MSMEG_6219	Virulence, detoxification and adaptation	34.777	17	68.7	0	149.18	25.9408	25.9405	25.6472	26.046	25.6846	25.7222	26.1037	25.8836	25.9713	0.541866	-0.143365	0.570838	-0.168591
MSMEG_6224	Retinal pigment epithelial membrane protein	Dioxygenase (EC 1.13.11.-)	A0R5K6	MSMEG_6224	Cell wall and cell processes	48.967	2	6.8	0	50.092	22.2061	23.0287	23.7856	22.0329	22.1111	22.7963	23.185	20.8588	21.0129	0.683834	1.32125	0.327132	0.627855
glpK	glycerol kinase	Glycerol kinase (EC 2.7.1.30) (ATP:glycerol 3-phosphotransferase) (Glycerokinase) (GK)	A0R5L0	MSMEG_6229	Lipid metabolism	55.171	22	58.2	0	200.54	23.7314	25.2698	25.1232	25.1286	25.2713	25.3137	25.385	25.144	24.7609	0.30213	-0.388461	0.302063	0.141258
katA	catalase KatA	Catalase KatA (EC 1.11.1.6)	A0R5L3	MSMEG_6232	Virulence, detoxification and adaptation	62.87	27	60.9	0	262.88	28.2168	28.1116	27.8879	27.7098	28.0342	28.0487	27.25	27.5972	27.8293	1.24071	0.51329	0.858714	0.37208
MSMEG_6235	thiopurine S-methyltransferase (tpmt) superfamily protein	Thiopurine S-methyltransferase (Tpmt) superfamily protein	A0R5L6	MSMEG_6235	Intermediary metabolism and respiration	24.5	11	65.9	0	323.31	27.5499	27.5312	27.5318	27.489	27.6519	27.7906	27.6345	27.494	27.5604	0.243845	-0.0253461	0.349112	0.0808779
MSMEG_6242	alcohol dehydrogenase, iron-containing	Alcohol dehydrogenase, iron-containing (EC 1.1.1.1)	A0R5M3	MSMEG_6242	Intermediary metabolism and respiration	46.291	25	69	0	323.31	28.8076	28.4967	28.6945	29.2011	29.6364	29.4706	29.8291	29.1881	29.5244	1.83184	-0.847608	0.127154	-0.0778319
MSMEG_6243	response regulator receiver domain protein	Response regulator receiver domain protein	A0R5M4	MSMEG_6243	Regulatory proteins	18.536	5	36.3	0	27.183	23.3155	23.192	22.6505	22.3544	21.8432	24.2304	23.961	22.6132	21.6399	0.16891	0.314594	0.024094	0.0712922
MSMEG_6247	conserved hypothetical protein	Histidine N-alpha-methyltransferase (EC 2.1.1.44) (Histidine trimethyltransferase)	A0R5M8	MSMEG_6247	Conserved hypotheticals	35.002	5	27.7	0	19.697	23.7224	24.2797	23.9371	22.4178	22.5857	24.0117	23.5252	22.3846	23.3897	1.04744	0.879918	0.0525569	-0.0947685
asd	aspartate-semialdehyde dehydrogenase	Aspartate-semialdehyde dehydrogenase (ASA dehydrogenase) (ASADH) (EC 1.2.1.11) (Aspartate-beta-semialdehyde dehydrogenase)	A0R5N7	MSMEG_6256	Intermediary metabolism and respiration	36.475	23	79.5	0	264.04	26.6603	26.9095	26.6396	26.8274	26.7891	27.5841	26.3746	26.7879	27.2425	0.0872817	-0.0651855	0.298791	0.265174
MSMEG_6257	asparate kinase, monofunctional class	Aspartokinase (EC 2.7.2.4)	A0R5N8	MSMEG_6257	Intermediary metabolism and respiration	44.458	37	81.9	0	323.31	30.0901	30.23	30.1355	30.0739	30.2288	30.1559	30.3419	30.067	30.0961	0.0592273	-0.0164922	0.0543395	-0.015447
MSMEG_6265	transcriptional regulator	Transcriptional regulator	A0R5P6	MSMEG_6265	Information pathways	23.796	6	42.6	0	39.634	24.5466	24.6362	24.3378	24.508	24.2983	24.5499	24.9342	24.4973	24.3768	0.19246	-0.0959091	0.333497	-0.150732
leuA	2-isopropylmalate synthase	2-isopropylmalate synthase (EC 2.3.3.13) (Alpha-IPM synthase) (Alpha-isopropylmalate synthase)	A0R5Q2	MSMEG_6271	Intermediary metabolism and respiration	66.057	43	78.1	0	323.31	30.2937	29.9874	30.1262	30.0625	29.9231	29.9354	30.4542	30.149	30.0509	0.212421	-0.0822881	0.879871	-0.244403
MSMEG_6280	conserved hypothetical protein	Nucleoid-associated protein MSMEG_6280	A0R5R1	MSMEG_6280	Conserved hypotheticals	10.336	4	59.8	0	73.715	22.7419	22.3224	22.5056	22.6373	24.8094	24.9767	22.269	21.4376	22.3733	0.708638	0.496651	1.22692	2.11444
MSMEG_6282	KanY protein	KanY protein	A0R5R3	MSMEG_6282	Unassigned	15.267	14	91	0	288.02	27.9677	27.8979	28.0644	28.2457	27.8291	28.098	28.1178	27.9642	27.9442	0.165651	-0.0321134	0.134595	0.0488199
MSMEG_6284	cyclopropane-fatty-acyl-phospholipid synthase	Cyclopropane-fatty-acyl-phospholipid synthase	A0R5R5	MSMEG_6284	Lipid metabolism	48.639	26	74.1	0	323.31	27.9327	28.253	28.0964	28.138	28.0379	28.2821	28.3074	28.3114	28.144	0.675831	-0.160245	0.493408	-0.101614
MSMEG_6285	DNA polymerase III gamma/tau subunit	DNA polymerase III subunit gamma/tau (EC 2.7.7.7)	A0R5R6	MSMEG_6285	Information pathways	69.889	18	36.2	0	217.14	25.3889	25.6408	25.6191	25.4595	25.1153	25.3699	25.5306	25.3963	25.6489	0.0788382	0.0243142	0.766666	-0.210369
MSMEG_6286	aspartate transaminase	Putative aminotransferase MSMEG_6286/MSMEI_6121	A0R5R7	MSMEG_6286	Intermediary metabolism and respiration	46.41	31	81.8	0	296.63	29.2887	29.1489	28.9816	29.2643	29.1769	29.0896	29.521	29.0956	29.1902	0.341342	-0.129194	0.26522	-0.0919609
MSMEG_6289	Trypsin	Trypsin	A0R5R9	MSMEG_6289	Intermediary metabolism and respiration	34.437	7	34.4	0	74.466	24.0921	24.3351	22.8521	24.3329	24.275	22.6286	24.6941	21.9232	21.4713	0.407659	1.06356	0.383115	1.04933
tgt	queuine tRNA-ribosyltransferase	Queuine tRNA-ribosyltransferase (EC 2.4.2.29) (Guanine insertion enzyme) (tRNA-guanine transglycosylase)	A0R5U3	MSMEG_6313	Information pathways	45.445	14	45.4	0	42.392	25.449	25.1341	25.1157	25.2782	22.6271	25.3676	25.3748	25.1749	24.8471	0.207013	0.100639	0.317923	-0.707996
MSMEG_6317	lipolytic enzyme, G-D-S-L	Lipolytic enzyme, G-D-S-L	A0R5U7	MSMEG_6317	Lipid metabolism	23.3	9	64.8	0	160.39	25.9182	25.9224	25.3546	26.0457	25.9218	26.2001	26.0456	25.8952	25.9247	0.503394	-0.223445	0.470281	0.100676
MSMEG_6321	glycerol dehydratase large subunit	Glycerol dehydratase large subunit	A0R5V1	MSMEG_6321	Lipid metabolism	80.439	15	29.6	0	113.57	24.1182	23.8458	23.3195	24.3394	24.4092	23.6509	22.3502	24.3988	23.9406	0.107744	0.197967	0.356056	0.56996
MSMEG_6328	conserved hypothetical protein	Uncharacterized protein	A0R5V7	MSMEG_6328	Conserved hypotheticals	18.05	5	39.9	0	23.286	22.602	22.8256	22.5899	22.6943	23.7548	23.8595	20.8816	22.1667	22.5383	0.731094	0.810303	1.18423	1.574
MSMEG_6330	prephenate dehydrogenase	Prephenate dehydrogenase (EC 1.3.1.12)	A0R5V8	MSMEG_6330	Intermediary metabolism and respiration	32.234	7	37.3	0	40.281	22.2627	22.2608	22.6673	21.6343	22.6459	23.9855	25.291	22.053	22.6233	0.387109	-0.925488	0.178382	-0.567219
MSMEG_6329	conserved hypothetical protein	Uncharacterized protein	A0R5V9	MSMEG_6329	Conserved hypotheticals	18.765	15	86	0	323.31	28.533	28.2748	28.3224	28.4575	28.4229	28.3476	28.3705	28.3648	28.2998	0.142402	0.0316912	0.745624	0.0643037
MSMEG_6337	Phosphotransferase enzyme family protein	Phosphotransferase enzyme family protein	A0R5W6	MSMEG_6337	Intermediary metabolism and respiration	36.564	22	83.4	0	218.53	26.2008	26.3079	26.4227	26.463	26.4359	26.3885	26.4866	26.1886	26.1763	0.0783139	0.0266673	0.630922	0.145319
hisC	histidinol-phosphate aminotransferase	Putative phenylalanine aminotransferase (EC 2.6.1.-)	A0R5X8	MSMEG_6351	Intermediary metabolism and respiration	38.871	25	74.8	0	323.31	28.8395	28.6326	28.6882	28.8048	28.6284	28.6573	28.717	28.8838	28.6834	0.179384	-0.0412973	0.3203	-0.0645288
MSMEG_6352	conserved hypothetical protein	Uncharacterized protein	A0R5X9	MSMEG_6352	Conserved hypotheticals	17.45	12	69.4	0	24.929	25.3681	25.6805	25.6961	25.065	25.6636	25.4533	24.2276	25.4865	25.6254	0.439354	0.468353	0.230286	0.28077
MSMEG_6353	delta3,5-delta2,4-dienoyl-CoA isomerase	Delta3,5-delta2,4-dienoyl-CoA isomerase (EC 5.3.3.-)	A0R5Y0	MSMEG_6353	Lipid metabolism	28.55	17	80.1	0	315.65	28.7284	28.1229	28.603	28.5825	28.7179	28.5461	28.8353	28.4883	28.5892	0.292808	-0.152845	0.066672	-0.0220896
MSMEG_6362	quinone oxidoreductase	Quinone oxidoreductase	A0R5Y8	MSMEG_6362	Intermediary metabolism and respiration	33.299	8	32	0	97.589	25.761	25.2459	25.4766	25.5882	25.4901	25.3188	26.114	25.6067	25.6383	0.587879	-0.29182	0.815568	-0.320636
MSMEG_6363	cysteine desulfurase family protein	Cysteine desulfurase family protein	A0R5Y9	MSMEG_6363	Intermediary metabolism and respiration	41.904	22	74.6	0	323.31	27.2452	27.3104	27.0797	27.211	27.1884	27.2471	27.5347	27.2048	27.2478	0.399654	-0.117356	0.468592	-0.113616
MSMEG_6365	conserved hypothetical protein	Bacterial proteasome activator	A0R5Z0	MSMEG_6365	Conserved hypotheticals	18.944	11	56	0	168.47	23.9235	23.3418	24.9694	24.8455	25.5744	25.4131	23.5367	22.3982	23.5111	0.698949	0.929563	2.0908	2.12896
MSMEG_6373	conserved hypothetical protein	Uncharacterized protein	A0R5Z8	MSMEG_6373	Conserved hypotheticals	33.931	14	64.7	0	130	24.5281	24.3715	24.0701	24.3978	24.3352	24.4787	23.0193	24.5598	24.5252	0.213177	0.288483	0.293382	0.369131
panE	2-dehydropantoate 2-reductase	2-dehydropantoate 2-reductase (EC 1.1.1.169) (Ketopantoate reductase)	A0R5Z9	MSMEG_6374	Intermediary metabolism and respiration	35.528	10	42.1	0	74.646	23.8066	23.4227	23.4316	24.0261	24.0018	23.9599	24.1125	23.8373	23.7473	0.965711	-0.345451	0.362325	0.0968501
MSMEG_6382	oxidoreductase, FAD-binding	Decaprenylphosphoryl-beta-D-ribose oxidase (EC 1.1.98.3) (Decaprenylphospho-beta-D-ribofuranose 2-dehydrogenase) (Decaprenylphosphoryl-beta-D-ribofuranose 2'-epimerase subunit DprE1) (Decaprenyl-phosphoribose 2'-epimerase subunit 1) (Decaprenylphosphoryl-beta-D-ribofuranose 2'-oxidase) (Decaprenylphosphoryl-beta-D-ribose 2-epimerase flavoprotein subunit) (FAD-dependent decaprenylphosphoryl-beta-D…	A0R607	MSMEG_6382	Intermediary metabolism and respiration	50.377	29	73.9	0	323.31	23.8424	24.2339	23.9855	22.8091	23.9373	23.4495	23.0898	22.844	20.4755	1.05222	1.88415	0.635662	1.26218
katG	catalase/peroxidase HPI	Catalase-peroxidase 1 (CP 1) (EC 1.11.1.21) (Peroxidase/catalase 1)	A0R609	MSMEG_6384	Virulence, detoxification and adaptation	81.113	45	77.3	0	323.31	29.5974	29.4275	29.7719	29.5979	29.6436	29.6516	29.6817	29.8678	29.7209	0.620154	-0.157862	0.99879	-0.125753
MSMEG_6385	putative oxidoreductase in MprA 5'region	Decaprenylphosphoryl-2-keto-beta-D-erythro-pentose reductase (EC 1.1.1.333) (Decaprenyl-phospho-2'-keto-D-arabinose reductase) (Decaprenylphospho-beta-D-erythro-pentofuranosid-2-ulose 2-reductase) (Decaprenylphosphoryl-beta-D-ribofuranose 2'-epimerase subunit DprE2) (Decaprenyl-phosphoribose 2'-epimerase subunit 2) (NAD-dependent decaprenylphosphoryl-D-2'-keto erythropentose reductase)	A0R610	MSMEG_6385	Conserved hypotheticals	27.137	13	49.6	0	142.77	25.223	25.8253	25.5134	25.5145	25.8513	25.619	25.6595	24.9966	25.5334	0.175952	0.124074	0.513717	0.265116
MSMEG_6391	propionyl-CoA carboxylase beta chain	Propionyl-CoA carboxylase beta chain (EC 6.4.1.3)	A0R616	MSMEG_6391	Lipid metabolism	56.169	38	77.4	0	323.31	31.0168	30.9633	30.8438	31.0794	30.9444	30.9801	31.2029	31.0307	31.018	0.842625	-0.142572	0.500838	-0.0825373
MSMEG_6392	polyketide synthase	Polyketide synthase	A0R617	MSMEG_6392	Lipid metabolism	194.46	110	68.3	0	323.31	29.7728	30.3253	30.1669	29.8031	29.8595	30.1977	30.1101	29.9898	30.3785	0.13049	-0.0711689	0.540104	-0.206099
MSMEG_6393	acyl-CoA synthase	Long-chain-fatty-acid--AMP ligase FadD32 (FAAL) (EC 6.2.1.20) (Acyl-AMP synthetase)	A0R618	MSMEG_6393	Lipid metabolism	68.228	46	75.9	0	323.31	31.8717	31.7823	31.6847	31.9289	31.7265	31.6876	32.2502	31.9168	31.8343	0.732878	-0.220912	0.675653	-0.219446
MSMEG_6398	antigen 85-A	Antigen 85-A (EC 2.3.1.-)	A0R623	MSMEG_6398	Intermediary metabolism and respiration	35.701	23	72.8	0	323.31	30.2943	30.3424	30.3848	30.2794	30.5482	30.4353	30.4366	30.2548	30.3828	0.105611	-0.0175508	0.265131	0.0629005
MSMEG_6399	antigen 85-C	Antigen 85-C (EC 2.3.1.-)	A0R624	MSMEG_6399	Lipid metabolism	36.827	10	43.3	0	159.36	26.5356	26.6182	26.9337	26.5727	26.9062	26.75	26.5942	26.5278	26.6893	0.285695	0.0920836	0.578956	0.139207
MSMEG_6403	bifunctional udp-galactofuranosyl transferase glft	Galactofuranosyltransferase GlfT2 (GalTr 2) (EC 2.4.1.288) (Arabinogalactan galactosyltransferase 2) (Galactofuranosylgalactofuranosylrhamnosyl-N-acetylglucosaminyl-diphospho-decaprenol beta-1,5/1,6-galactofuranosyltransferase) (Polymerizing galactofuranosyltransferase GlfT2)	A0R628	MSMEG_6403	Lipid metabolism	71.572	37	58.4	0	323.31	27.5621	27.7015	27.4897	27.5001	27.3861	27.553	26.9249	27.6475	27.5047	0.41832	0.225398	0.206175	0.120729
glf	UDP-galactopyranose mutase	UDP-galactopyranose mutase (EC 5.4.99.9)	A0R629	MSMEG_6404	Cell wall and cell processes	47.057	30	65	0	323.31	29.4128	29.24	29.2642	29.2937	29.1508	29.1784	29.0365	29.3494	29.192	0.464387	0.113049	0.0513701	0.0149981
MSMEG_6410	Rieske 2Fe-2S family protein	Putative Rieske 2Fe-2S iron-sulfur protein MSMEG_6410/MSMEI_6242 (EC 1.-.-.-)	A0R635	MSMEG_6410	Intermediary metabolism and respiration	58.638	35	70.5	0	323.31	30.2261	30.2835	30.281	30.1571	30.0844	30.1446	30.1925	30.2879	30.1595	0.514254	0.050197	0.884833	-0.0846322
MSMEG_6412	conserved hypothetical protein	Uncharacterized protein	A0R637	MSMEG_6412	Conserved hypotheticals	29.378	12	64.7	0	248.72	28.0331	27.9163	28.021	27.8843	27.9572	28.0187	28.3395	28.064	28.0556	0.744913	-0.162901	0.923368	-0.199676
serS	seryl-tRNA synthetase	Serine--tRNA ligase (EC 6.1.1.11) (Seryl-tRNA synthetase) (SerRS) (Seryl-tRNA(Ser/Sec) synthetase)	A0R638	MSMEG_6413	Information pathways	45.514	24	64.7	0	323.31	28.1378	27.9038	28.1075	28.1124	27.9932	28.0674	28.1762	28.3938	28.1428	0.807119	-0.187892	0.979913	-0.179893
MSMEG_6414	conserved hypothetical protein	Septum_form domain-containing protein	A0R639	MSMEG_6414	Conserved hypotheticals	49.765	13	31.9	0	104.31	23.3307	22.8569	23.3441	24.2152	21.6356	21.6034	23.913	23.1644	23.297	0.427384	-0.28089	0.470889	-0.973407
MSMEG_6418	prephenate dehydratase	Prephenate dehydratase (PDT) (EC 4.2.1.51)	A0R643	MSMEG_6418	Intermediary metabolism and respiration	32.463	11	48.7	0	167.64	26.5308	26.5292	26.3492	26.5532	26.4651	26.2819	26.5362	26.5001	26.3057	0.0847461	0.0223827	0.044328	-0.0139268
MSMEG_6422	ferritin family protein	Ferritin BfrB (EC 1.16.3.1) (Non-heme ferritin Ftn)	A0R647	MSMEG_6422	Intermediary metabolism and respiration	20.039	16	81.8	0	288.08	28.393	28.5469	28.7918	27.7151	28.0614	28.0467	27.3438	28.3204	28.2829	0.809559	0.594849	0.0414999	-0.0413094
MSMEG_6423	Glycerophosphoryl diester phosphodiesterase family protein	Glycerophosphoryl diester phosphodiesterase family protein	A0R648	MSMEG_6423	Lipid metabolism	30.385	8	39.5	0	35.172	26.8727	21.9369	23.0531	21.963	26.5076	23.4715	25.96	24.1629	26.4434	0.403208	-1.56785	0.439073	-1.54141
MSMEG_6425	rhodanese-like domain protein	Rhodanese-like domain protein	A0R650	MSMEG_6425	Unassigned	12.02	3	45.1	0	22.385	22.9758	22.3586	23.3593	23.0765	23.1437	23.7433	22.5477	22.9591	23.8073	0.165137	-0.206805	0.194548	0.216482
MSMEG_6427	[Mn] superoxide dismutase	Superoxide dismutase [Mn] (EC 1.15.1.1)	A0R652	MSMEG_6427	Virulence, detoxification and adaptation	22.935	10	72.5	0	323.31	31.0734	31.2586	31.2985	31.3601	31.4271	31.3663	31.1802	31.0999	31.2898	0.0803872	0.0201645	1.52147	0.194513
MSMEG_6431	conserved hypothetical protein	Uncharacterized protein	A0R656	MSMEG_6431	Conserved hypotheticals	15.994	15	75.4	0	292.7	26.9523	26.6175	26.9796	27.5331	26.8102	26.8081	27.6479	27.2255	27.0869	1.07865	-0.470346	0.385538	-0.269669
MSMEG_6439	regulator of ribonuclease activity A	Putative 4-hydroxy-4-methyl-2-oxoglutarate aldolase (HMG aldolase) (EC 4.1.3.17) (Oxaloacetate decarboxylase) (OAA decarboxylase) (EC 4.1.1.112) (Regulator of ribonuclease activity homolog) (RraA-like protein)	A0R664	MSMEG_6439	Information pathways	16.406	4	27.7	0	49.666	25.4277	25.7655	25.3901	25.427	25.4738	25.4851	23.5451	25.5414	25.4721	0.434695	0.674917	0.392912	0.609134
MSMEG_6440	monooxygenase, flavin-binding family protein	FAD-containing monooxygenase EthA (EC 1.14.13.-) (Baeyer-Villiger monooxygenase) (BVMO) (Prodrug activator EtaA)	A0R665	MSMEG_6440	Virulence, detoxification and adaptation	55.099	27	60.2	0	120.12	22.3192	23.5607	23.1463	24.7128	23.3055	24.888	23.5055	24.2113	23.9761	0.993062	-0.888945	0.303521	0.404413
MSMEG_6452	[NADP+] succinate-semialdehyde dehydrogenase	[NADP+] succinate-semialdehyde dehydrogenase (EC 1.2.1.16)	A0R678	MSMEG_6452	Intermediary metabolism and respiration	48.198	35	80.2	0	323.31	30.4512	30.3693	30.5494	30.335	30.364	30.3541	30.6031	30.4944	30.4481	0.350031	-0.0585403	1.60887	-0.164161
MSMEG_6454	conserved hypothetical protein	Bac_luciferase domain-containing protein	A0R679	MSMEG_6454	Conserved hypotheticals	31.194	12	41.5	0	149.5	27.8046	27.5584	27.6663	27.5943	27.2561	27.3417	28.1734	27.7234	27.6907	0.470688	-0.186096	1.17653	-0.465159
MSMEG_6458	glutamate synthase, small subunit	Glutamate synthase, small subunit	A0R683	MSMEG_6458	Intermediary metabolism and respiration	53.673	34	76.8	0	323.31	28.8296	28.7168	28.9545	28.5669	28.3985	28.4986	29.0052	29.1738	28.7031	0.341713	-0.127075	1.49707	-0.472685
MSMEG_6459	ferredoxin-dependent glutamate synthase 1	Ferredoxin-dependent glutamate synthase 1 (EC 1.4.7.1)	A0R684	MSMEG_6459	Intermediary metabolism and respiration	167.12	79	66.5	0	323.31	30.3331	30.2859	30.2924	30.382	30.3542	30.2756	30.59	30.4548	30.2863	0.717941	-0.139874	0.497225	-0.106433
MSMEG_6464	conserved hypothetical protein	4HBT domain-containing protein	A0R689	MSMEG_6464	Conserved hypotheticals	27.53	8	44.4	0	39.251	25.1737	25.6478	22.4096	25.6232	25.1847	22.5857	25.9668	25.6431	22.8107	0.100004	-0.396477	0.08818	-0.342347
MSMEG_6467	starvation-induced DNA protecting protein	DNA protection during starvation protein (EC 1.16.-.-)	A0R692	MSMEG_6467	Virulence, detoxification and adaptation	20.27	26	95.6	0	323.31	30.7417	30.5639	30.6916	30.2392	30.5115	30.6542	29.6869	29.8917	30.3158	1.65799	0.700956	1.06785	0.503518
MSMEG_6471	glycine/D-amino acid oxidase	Glycine/D-amino acid oxidase	A0R696	MSMEG_6471	Intermediary metabolism and respiration	52.004	23	60.1	0	167.77	25.2691	24.7921	25.813	26.0521	26.0303	26.134	24.2271	25.5441	25.7855	0.0649874	0.105828	0.848535	0.886576
msrA	methionine-S-sulfoxide reductase	Peptide methionine sulfoxide reductase MsrA (Protein-methionine-S-oxide reductase) (EC 1.8.4.11) (Peptide-methionine (S)-S-oxide reductase) (Peptide Met(O) reductase)	A0R6A2	MSMEG_6477	Intermediary metabolism and respiration	19.295	8	60.2	0	202.47	26.9679	26.6732	26.7927	26.6608	26.6176	26.8253	26.7618	26.6074	26.9604	0.0929338	0.0347118	0.247866	-0.07525
MSMEG_6485	ATP binding protein	ATP binding protein	A0R6B0	MSMEG_6485	Unassigned	16.695	6	49.7	0	69.677	25.8421	25.6743	26.2439	25.9433	26.1392	26.1527	22.3757	26.0425	26.1786	0.348024	1.05451	0.413424	1.21276
MSMEG_6486	oxidoreductase, FAD/FMN-binding	Oxidoreductase, FAD/FMN-binding	A0R6B1	MSMEG_6486	Intermediary metabolism and respiration	37.084	9	37.3	0	79.414	24.483	24.4877	24.3748	24.1936	24.4442	24.4287	24.4255	24.569	24.7262	0.592592	-0.125097	0.852984	-0.218082
glgX	glycogen debranching enzyme GlgX	Glycogen debranching enzyme GlgX (EC 3.2.1.-)	A0R6D2	MSMEG_6507	Intermediary metabolism and respiration	79.519	34	79.7	0	323.31	30.4826	30.3555	30.3373	30.2414	30.4025	30.3594	30.2315	30.2618	30.3244	1.05205	0.119259	0.486009	0.061875
MSMEG_6511	acyl-CoA dehydrogenase domain protein	Acyl-CoA dehydrogenase domain protein	A0R6D6	MSMEG_6511	Intermediary metabolism and respiration	42.489	24	65.7	0	323.31	28.4085	28.7487	28.559	28.3191	28.5419	28.6531	28.3736	28.1398	28.3379	1.10768	0.288255	0.838755	0.220895
MSMEG_6512	acyl-CoA dehydrogenase domain protein	Acyl-CoA dehydrogenase domain protein	A0R6D7	MSMEG_6512	Intermediary metabolism and respiration	38.96	28	90.5	0	323.31	28.173	28.2305	28.2727	28.0832	28.1915	28.2625	27.9232	28.1148	28.1306	1.09502	0.169192	0.657338	0.12287
MSMEG_6514	trehalose synthase-fused probable maltokinase	Maltokinase (MaK) (EC 2.7.1.175) (Maltose-1-phosphate synthase)	A0R6D9	MSMEG_6514	Virulence, detoxification and adaptation	48.8	23	59.9	0	323.31	27.435	27.6338	27.6214	27.6016	27.7748	27.7576	27.4822	27.4732	27.6612	0.0990012	0.0245094	0.98148	0.172453
treS	trehalose synthase	Trehalose synthase/amylase TreS (EC 3.2.1.1) (EC 5.4.99.16) (Maltose alpha-D-glucosyltransferase) (MTase)	A0R6E0	MSMEG_6515	Virulence, detoxification and adaptation	68.201	24	57	0	251.29	27.4554	27.4485	27.6128	27.3941	27.4507	27.4608	27.5383	27.4499	27.1741	0.411001	0.118124	0.160642	0.04776
MSMEG_6518	conserved hypothetical protein	Uncharacterized protein MSMEG_6518/MSMEI_6344	A0R6E3	MSMEG_6518	Conserved hypotheticals	13.362	17	79.1	0	323.31	28.4351	28.2684	28.462	28.3462	28.4354	28.691	27.7554	28.7428	28.592	0.0269113	0.0251102	0.146223	0.127453
MSMEG_6519	pyridoxamine 5'-phosphate oxidase family protein	Pyridoxamine 5'-phosphate oxidase family protein	A0R6E4	MSMEG_6519	Intermediary metabolism and respiration	27.67	10	63.5	0	41.087	21.6746	22.0668	24.3578	22.6257	23.467	21.8223	25.0491	24.5758	24.8003	1.16949	-2.10867	1.9294	-2.17008
MSMEG_6520	orotate phosphoribosyltransferase	Orotate phosphoribosyltransferase (OPRT) (OPRTase) (EC 2.4.2.10)	A0R6E5	MSMEG_6520	Intermediary metabolism and respiration	20.835	20	94.3	0	323.31	28.7435	28.6982	28.616	28.737	28.5946	28.6194	28.5887	28.7245	28.6964	0.103325	0.0160058	0.117859	-0.0195376
MSMEG_6558	putative enoyl-CoA hydratase	Putative enoyl-CoA hydratase	A0R6I1	MSMEG_6558	Lipid metabolism	23.037	8	68.3	0	190.03	24.5712	25.0788	25.0362	24.9252	25.2266	25.1896	24.2526	22.0638	25.1501	0.504253	1.07321	0.631474	1.29161
MSMEG_6565	conserved hypothetical protein	N-acetyltransferase domain-containing protein	A0R6I9	MSMEG_6565	Conserved hypotheticals	24.535	22	67.7	0	323.31	28.0834	28.096	27.9972	28.0429	27.9062	27.8644	28.115	27.9494	27.9605	0.337788	0.0505447	0.391715	-0.0704689
MSMEG_6570	integral membrane protein	Integral membrane protein	A0R6J4	MSMEG_6570	Conserved hypotheticals	50.645	18	50.8	0	323.31	21.5408	22.8676	21.4716	22.2546	21.5793	21.9277	22.5079	21.9559	21.7501	0.0772166	-0.111318	0.193663	-0.150768
MSMEG_6574	conserved hypothetical protein	UPF0678 fatty acid-binding protein-like protein MSMEG_6574/MSMEI_6396	A0R6J8	MSMEG_6574	Conserved hypotheticals	17.482	5	53.4	0	57.318	23.9193	24.0283	24.1818	24.3737	23.8275	23.8903	24.2786	23.9202	24.1592	0.229697	-0.0762132	0.165462	-0.088803
MSMEG_6577	methylmalonyl-CoA carboxyltransferase 12S subunit	Methylmalonyl-CoA carboxyltransferase 12S subunit (EC 2.1.3.1)	A0R6K1	MSMEG_6577	Lipid metabolism	54.194	11	31.9	0	33.434	23.0193	23.0023	22.1124	22.3713	23.0301	22.4978	22.1286	22.964	22.9579	0.0227883	0.0278536	0.0504778	-0.0504208
MSMEG_6583	antigen 85-C	Acyl-CoA:diacylglycerol acyltransferase (EC 2.3.1.122) (EC 2.3.1.20)	A0R6K6	MSMEG_6583	Lipid metabolism	41.558	8	25	0	85.383	25.0893	25.1356	24.8821	24.6466	24.9821	24.6692	25.0866	24.7914	25.1468	0.0711818	0.0273755	0.718525	-0.242317
MSMEG_6585	acyl-CoA dehydrogenase	Acyl-CoA dehydrogenase	A0R6K9	MSMEG_6585	Intermediary metabolism and respiration	44.153	11	37.4	0	41.781	22.3428	23.1721	21.6198	23.8497	23.3496	23.5242	24.2768	23.6157	23.0069	1.01674	-1.25489	0.0510249	-0.0586338
MSMEG_6596	conserved hypothetical protein	Uncharacterized protein	A0R6M0	MSMEG_6596	Conserved hypotheticals	33.311	18	73.8	0	183.79	28.3172	28.1786	28.3358	28.2762	28.4602	28.2321	28.6532	28.4047	28.4652	1.2071	-0.230553	0.838161	-0.1849
MSMEG_6597	hydrolase of the alpha/beta superfamily protein	Hydrolase of the alpha/beta superfamily protein	A0R6M1	MSMEG_6597	Lipid metabolism	27.015	8	57.3	0	57.332	24.5422	24.5558	24.2921	24.5204	24.7203	22.0795	24.6076	24.4718	24.4252	0.138675	-0.0381368	0.356259	-0.728104
MSMEG_6598	6,7-dimethyl-8-ribityllumazine synthase	6,7-dimethyl-8-ribityllumazine synthase (DMRL synthase) (LS) (Lumazine synthase) (EC 2.5.1.78)	A0R6M2	MSMEG_6598	Intermediary metabolism and respiration	16.457	11	93.3	0	250.68	27.4587	27.0278	27.0508	27.3043	27.1079	26.9629	27.727	27.2752	27.1591	0.394532	-0.208014	0.58639	-0.262089
MSMEG_6601	hypothetical protein	Uncharacterized protein	A0R6M4	MSMEG_6601	Conserved hypotheticals	17.348	2	27.2	0	33.558	23.8089	23.6642	23.7952	23.3351	21.8219	23.2513	22.463	24.1742	23.7255	0.230072	0.301894	0.38668	-0.651468
MSMEG_6602	oxidoreductase	Oxidoreductase	A0R6M5	MSMEG_6602	Intermediary metabolism and respiration	37.331	29	88.1	0	323.31	28.5662	28.6041	28.5458	28.3778	28.5336	28.4406	28.5035	28.3661	28.2693	1.28741	0.19241	0.363256	0.0710506
MSMEG_6603	NADH:flavin oxidoreductase/nadh oxidase	NADH:flavin oxidoreductase/nadh oxidase	A0R6M6	MSMEG_6603	Intermediary metabolism and respiration	14.401	6	56.5	0	65.34	26.5282	26.3653	27.0122	26.3345	26.8062	26.1813	26.7829	26.4919	26.8209	0.103442	-0.0633265	0.528333	-0.257894
MSMEG_6616	S-(hydroxymethyl)glutathione dehydrogenase	S-(Hydroxymethyl)glutathione dehydrogenase (EC 1.1.1.284)	A0R6N9	MSMEG_6616	Intermediary metabolism and respiration	42.463	17	65.4	0	323.31	21.8915	24.1321	24.1984	22.1175	22.908	24.0193	23.6308	23.3237	23.6924	0.0643028	-0.141683	0.401515	-0.534087
MSMEG_6636	[Mn] superoxide dismutase	Superoxide dismutase (EC 1.15.1.1)	A0R6Q7	MSMEG_6636	Virulence, detoxification and adaptation	22.905	8	72.3	0	236.36	28.9334	29.0163	28.9362	28.7875	28.9943	29.0742	28.8374	28.7421	29.2562	0.0353972	0.0167586	0.0124905	0.00678825
metE	5-methyltetrahydropteroyltriglutamate-- homocysteine S-methyltransferase	5-methyltetrahydropteroyltriglutamate--homocysteine methyltransferase (EC 2.1.1.14) (Cobalamin-independent methionine synthase) (Methionine synthase, vitamin-B12 independent isozyme)	A0R6Q9	MSMEG_6638	Intermediary metabolism and respiration	83.058	37	54.3	0	323.31	28.7355	28.5194	28.6863	29.4446	29.3624	29.3672	29.7525	29.6714	29.4695	3.11682	-0.984069	1.27444	-0.239763
MSMEG_6649	conserved hypothetical protein	Uncharacterized protein	A0R6S0	MSMEG_6649	Conserved hypotheticals	32.94	11	58.1	0	105.69	25.1747	22.2709	25.2997	25.8526	26.0289	25.5999	26.3185	25.898	26.0576	0.859392	-1.84292	0.688348	-0.264234
gabT	4-aminobutyrate transaminase	4-aminobutyrate transaminase (EC 2.6.1.19)	A0R6V5	MSMEG_6685	Intermediary metabolism and respiration	47.019	20	54.7	0	69.701	23.3373	24.0435	23.2365	24.6507	24.5776	24.1748	23.5636	24.7217	23.6734	0.426282	-0.447128	0.533655	0.481452
MSMEG_6686	glutaryl-CoA dehydrogenase	Glutaryl-CoA dehydrogenase (EC 1.3.8.6)	A0R6V6	MSMEG_6686	Intermediary metabolism and respiration	43.049	19	70.8	0	323.31	25.8893	25.4004	25.8601	26.005	25.5937	25.7265	26.3935	26.111	25.8063	0.767992	-0.386986	0.720984	-0.328519
MSMEG_6687	aldehyde dehydrogenase, thermostable	Aldehyde dehydrogenase, thermostable (EC 1.2.1.3)	A0R6V7	MSMEG_6687	Intermediary metabolism and respiration	50.53	12	36.1	0	53.023	26.8519	27.2927	27.1568	27.3477	26.9147	26.7434	26.7997	27.0354	26.8557	0.615684	0.203549	0.210502	0.105024
MSMEG_6730	putative oxidoreductase YdbC	Putative oxidoreductase YdbC (EC 1.-.-.-)	A0R6Z9	MSMEG_6730	Intermediary metabolism and respiration	32.612	16	58.1	0	150.94	22.8594	23.0274	23.7081	24.7501	22.3112	23.2579	23.6545	22.1422	23.8424	0.00810494	-0.0147298	0.0906181	0.226686
MSMEG_6733	hydrolase, carbon-nitrogen family protein	Hydrolase, carbon-nitrogen family protein	A0R703	MSMEG_6733	Intermediary metabolism and respiration	27.813	7	32.2	0	88.703	24.7267	24.1888	24.4197	24.3673	22.3432	24.3209	24.2798	24.2804	24.2064	0.529004	0.1895	0.361405	-0.578428
MSMEG_6740	1-aminocyclopropane-1-carboxylate deaminase	1-aminocyclopropane-1-carboxylate deaminase (EC 3.5.99.7)	A0R710	MSMEG_6740	Intermediary metabolism and respiration	35.857	24	68.6	0	275.66	28.1475	28.4146	28.0291	27.8916	27.8616	28.1047	28.288	28.056	27.9683	0.247434	0.0929387	0.548092	-0.151487
MSMEG_6741	antar domain protein	Antar domain protein	A0R711	MSMEG_6741	Unassigned	24.612	4	34.1	0	11.975	22.677	22.3736	22.6338	23.426	21.4247	23.6831	24.223	21.0279	23.909	0.183636	-0.491895	0.0581243	-0.20871
MSMEG_6743	lactoylglutathione lyase	Lactoylglutathione lyase	A0R713	MSMEG_6743	Intermediary metabolism and respiration	15.871	4	42.4	0	106.23	25.8257	25.9292	26.0905	25.5951	25.3317	25.8455	25.6654	25.9392	25.4516	0.751707	0.263066	0.175313	-0.0946566
MSMEG_6746	oxidoreductase, aldo/keto reductase family protein	Oxidoreductase, aldo/keto reductase family protein	A0R716	MSMEG_6746	Intermediary metabolism and respiration	39.498	32	81.7	0	323.31	29.4841	29.422	29.477	29.6128	29.3055	29.4162	29.4586	29.5791	29.4993	0.562586	-0.0512924	0.281294	-0.0674636
MSMEG_6750	hypothetical protein	Uncharacterized protein	A0R720	MSMEG_6750	Conserved hypotheticals	28.298	12	56.9	0	141.27	25.6989	25.5419	25.6921	25.4441	25.2362	25.3695	25.7102	25.6338	25.3822	0.243814	0.0688642	0.904952	-0.225497
MSMEG_6752	endoglucanase A	Glucanase (EC 3.2.1.-)	A0R722	MSMEG_6752	Intermediary metabolism and respiration	32.566	14	76	0	255.42	26.5481	26.3267	26.8353	26.6203	26.3083	26.2852	26.3569	26.6168	26.7605	0.0140829	-0.00803312	0.469222	-0.173485
MSMEG_6753	oxidoreductase, short chain dehydrogenase/reductase family protein	Oxidoreductase, short chain dehydrogenase/reductase family protein	A0R723	MSMEG_6753	Intermediary metabolism and respiration	24.569	12	67.9	0	273.49	25.369	25.4797	25.2427	25.4683	25.3969	25.1213	25.0081	25.2099	25.2082	1.08844	0.221736	0.677581	0.18677
MSMEG_6754	MaoC like domain protein	MaoC like domain protein	A0R724	MSMEG_6754	Unassigned	36.926	16	69.3	0	301.72	29.2548	29.1545	29.2815	29.2878	29.0721	29.118	29.2645	29.3124	29.1993	0.218879	-0.0284856	0.608006	-0.0994218
MSMEG_6755	isoflavone reductase	Isoflavone reductase	A0R725	MSMEG_6755	Intermediary metabolism and respiration	33.673	10	59	0	142.04	25.2129	25.086	24.9131	25.339	24.744	24.7031	25.3217	24.957	24.6319	0.175373	0.100519	0.0497671	-0.0414969
glpK	glycerol kinase	Glycerol kinase (EC 2.7.1.30) (ATP:glycerol 3-phosphotransferase) (Glycerokinase) (GK)	A0R726	MSMEG_6756	Lipid metabolism	55.652	11	28.9	0	38.302	23.8	23.4253	23.6992	23.9933	23.9308	22.6277	24.5271	23.937	23.4224	0.401477	-0.320663	0.335151	-0.444892
glpK	glycerol kinase	Glycerol kinase (EC 2.7.1.30) (ATP:glycerol 3-phosphotransferase) (Glycerokinase) (GK)	A0R729	MSMEG_6759	Lipid metabolism	55.098	41	87.7	0	323.31	30.1475	30.1536	30.2517	30.3924	30.1933	30.3872	30.6413	30.4838	30.5381	2.53134	-0.370095	1.34213	-0.230044
MSMEG_6761	glycerol-3-phosphate dehydrogenase 2	Glycerol-3-phosphate dehydrogenase (EC 1.1.5.3)	A0R730	MSMEG_6761	Intermediary metabolism and respiration	60.885	48	91.2	0	323.31	27.6457	27.2746	27.3556	27.7138	27.2293	27.6591	27.5254	27.7162	27.556	0.613254	-0.173868	0.14755	-0.0651207
MSMEG_6760	conserved hypothetical protein	Uncharacterized protein	A0R731	MSMEG_6760	Conserved hypotheticals	17.624	4	42.2	0	52.295	25.2526	23.0512	23.4704	22.5212	25.7592	25.176	25.4744	21.9443	25.276	0.0815651	-0.306814	0.0578529	0.253891
MSMEG_6772	homoserine O-acetyltransferase	Homoserine O-acetyltransferase	A0R742	MSMEG_6772	Lipid metabolism	38.403	14	56.1	0	155.33	25.5623	25.5665	25.5839	25.4928	25.583	25.7571	25.806	25.7706	25.5667	0.893764	-0.143555	0.408206	-0.103495
MSMEG_6780	phenazine biosynthesis protein PhzF	Phenazine biosynthesis protein PhzF	A0R750	MSMEG_6780	Virulence, detoxification and adaptation	31.291	6	31.4	0	42.436	23.8386	23.0504	22.0279	23.2073	22.5272	22.8357	24.0896	23.8001	23.1236	0.513005	-0.698826	1.10283	-0.814351
MSMEG_6783	integral membrane protein	Integral membrane protein	A0R753	MSMEG_6783	Conserved hypotheticals	35.55	20	76.1	0	323.31	29.2549	29.3357	29.2883	29.0125	29.1278	29.0776	29.4006	29.1272	29.0214	0.403717	0.109901	0.39625	-0.110421
MSMEG_6787	ribose 5-phosphate isomerase	D-erythrulose-4-phosphate isomerase 2 (EC 5.3.1.34)	A0R757	MSMEG_6787	Intermediary metabolism and respiration	15.849	8	65.8	0	148.12	25.6952	25.7806	25.7528	25.6197	25.6257	25.8603	25.7366	25.5129	25.4825	0.92092	0.165564	0.480278	0.124575
MSMEG_6788	dihydroxyacetone kinase	L-erythrulose 1-kinase (EC 2.7.1.209)	A0R758	MSMEG_6788	Lipid metabolism	59.357	23	52.5	0	223.23	23.3295	23.5921	23.6296	23.1097	21.6505	24.581	24.1381	24.0072	24.3763	1.99143	-0.656803	0.550178	-1.06011
MSMEG_6791	3-hydroxybutyryl-CoA dehydrogenase	3-hydroxybutyryl-CoA dehydrogenase	A0R761	MSMEG_6791	Intermediary metabolism and respiration	34.352	9	30.9	0	56.684	23.7483	22.9226	23.0336	23.9686	23.4343	23.5684	24.0218	24.2202	24.3042	1.5974	-0.947281	1.35551	-0.525016
MSMEG_6822	beta-lactamase	Beta-lactamase	A0R788	MSMEG_6822	Virulence, detoxification and adaptation	31.775	12	67	0	90.818	25.7405	25.546	25.3142	22.9746	22.2471	25.5538	26.1558	25.5845	25.5345	0.40693	-0.224728	0.99331	-2.16647
MSMEG_6863	class II aldolase/adducin domain protein	Class II aldolase/adducin domain protein	A0R7C9	MSMEG_6863	Intermediary metabolism and respiration	28.208	4	27.5	0	30.174	24.0906	23.9046	22.2725	24.2122	22.843	23.8586	21.7309	24.0901	23.5515	0.118334	0.298371	0.246844	0.513772
MSMEG_6874	aldehyde dehydrogenase	Aldehyde dehydrogenase	A0R7D8	MSMEG_6874	Intermediary metabolism and respiration	53.552	17	47.8	0	167.47	25.488	25.3031	25.4266	25.2068	25.2163	25.4984	25.2655	25.5136	25.364	0.0985787	0.0248388	0.243487	-0.0738722
MSMEG_6875	endoribonuclease L-PSP family protein	Endoribonuclease L-PSP family protein	A0R7D9	MSMEG_6875	Information pathways	39.968	12	33.8	0	32.027	24.4434	24.9126	24.6038	24.6939	24.487	24.301	21.917	24.6506	24.4661	0.473668	0.975327	0.386413	0.816028
MSMEG_6892	replicative DNA helicase	Replicative DNA helicase (EC 3.6.4.12)	A0R7F4	MSMEG_6892	Information pathways	112.29	12	21.2	0	47.609	24.4156	24.9068	24.591	24.0959	24.3695	24.1334	22.2805	24.6115	24.4326	0.493389	0.862925	0.219488	0.424688
rplI	ribosomal protein L9	50S ribosomal protein L9	A0R7F6	MSMEG_6894	Information pathways	15.923	11	68.2	0	161.84	26.3081	26.3741	26.4819	26.4341	26.0521	26.1402	25.8721	25.9672	25.9331	2.88354	0.463879	1.12674	0.284598
rpsR	ribosomal protein S18	30S ribosomal protein S18 2	A0R7F7	MSMEG_6895	Information pathways	9.502	3	31	0	118.47	26.0056	25.9292	25.4606	26.4702	26.3374	26.5598	26.2888	25.9173	26.2319	0.778328	-0.347535	1.10045	0.309761
rpsF	ribosomal protein S6	30S ribosomal protein S6	A0R7F9	MSMEG_6897	Information pathways	10.185	9	76.7	0	302.73	28.3952	28.2932	28.852	28.8238	28.6208	28.6765	28.0096	28.4249	28.6882	0.205517	0.13924	0.73866	0.332787
MSMEG_6904	myo-inositol-1-phosphate synthase	Inositol-3-phosphate synthase (IPS) (EC 5.5.1.4) (Myo-inositol 1-phosphate synthase) (MI-1-P synthase) (MIP synthase)	A0R7G6	MSMEG_6904	Intermediary metabolism and respiration	39.299	34	76.6	0	323.31	31.4366	31.3411	31.4688	31.3918	31.287	31.3343	31.6248	31.4802	31.4773	0.837642	-0.111935	1.52682	-0.189747
MSMEG_6906	putative hydrolase	Putative hydrolase	A0R7G7	MSMEG_6906	Unassigned	33.317	10	53.3	0	241.83	24.3435	24.6562	25.096	24.0785	24.4127	24.4409	23.4517	24.3174	24.8022	0.490594	0.508135	0.105235	0.120236
MSMEG_6907	MmcI protein	MmcI protein	A0R7G8	MSMEG_6907	Cell wall and cell processes	28.375	14	48.6	0	99.608	26.5939	26.4056	26.5886	26.6443	26.2619	26.3638	26.564	26.4444	26.1829	0.4421	0.132282	0.0565341	0.0262553
MSMEG_6913	putative transcriptional regulatory protein	Putative transcriptional regulatory protein	A0R7H2	MSMEG_6913	Information pathways	18.292	4	30.7	0	23.087	24.3573	24.1479	24.4934	23.8337	24.2589	24.5447	24.5843	24.6442	24.327	0.593173	-0.1856	0.599922	-0.306037
MSMEG_6916	short chain dehydrogenase	Short chain dehydrogenase	A0R7H4	MSMEG_6916	Intermediary metabolism and respiration	23.069	10	43	0	120.47	24.708	25.0244	24.8547	24.9482	24.4542	24.7542	24.4373	24.8691	24.8374	0.371982	0.147736	0.0070137	0.00427055
leuS	leucyl-tRNA synthetase	Leucine--tRNA ligase (EC 6.1.1.4) (Leucyl-tRNA synthetase) (LeuRS)	A0R7H5	MSMEG_6917	Information pathways	106.56	65	76.2	0	323.31	30.6762	30.5182	30.6533	30.7063	30.584	30.5353	30.7895	30.7407	30.5813	0.477644	-0.0879065	0.517275	-0.0953045
MSMEG_6919	proline-rich 28 kDa antigen	Proline-rich 28 kDa antigen	A0R7H6	MSMEG_6919	Cell wall and cell processes	31.728	5	16.6	0	144.31	24.0068	22.5895	22.3945	23.739	23.3504	23.4377	23.6185	23.1528	23.5751	0.355194	-0.451884	0.115544	0.060262
MSMEG_6926	tRNA adenylyltransferase	tRNA adenylyltransferase (EC 2.7.7.72)	A0R7I2	MSMEG_6926	Information pathways	53.225	28	71.2	0	177.73	25.7091	25.8534	25.5937	25.2688	25.2874	25.4744	25.9971	26.3933	25.8302	0.904202	-0.354813	1.81707	-0.730045
trxB	thioredoxin-disulfide reductase	Thioredoxin reductase (EC 1.8.1.9)	A0R7I9	MSMEG_6933	Intermediary metabolism and respiration	33.512	20	79.1	0	323.31	30.5825	30.4707	30.5013	30.4312	30.4238	30.3401	30.6592	30.5202	30.4622	0.161911	-0.0290012	1.07015	-0.148815
trx	thioredoxin	Thioredoxin	A0R7J0	MSMEG_6934	Intermediary metabolism and respiration	11.623	6	58.2	0	55.964	26.4191	26.4536	26.9076	26.0506	26.2087	26.5888	26.4422	26.283	26.7083	0.225485	0.115584	0.409927	-0.195187
MSMEG_6935	N-acetylmuramoyl-L-alanine amidase	N-acetylmuramoyl-L-alanine amidase (EC 3.5.1.28)	A0R7J1	MSMEG_6935	Cell wall and cell processes	42.862	21	65.4	0	205.3	26.4615	26.7242	26.6987	26.5405	26.6211	26.633	26.7767	26.6127	26.6491	0.203947	-0.051405	0.63674	-0.0812912
MSMEG_6938	ParB-like partition proteins	ParB-like partition proteins	A0R7J3	MSMEG_6938	Cell wall and cell processes	37.513	17	51.9	0	214.18	26.4516	26.7123	26.8089	26.5455	26.4809	26.6529	26.2679	26.9179	26.6897	0.0511631	0.0324891	0.121087	-0.0653324
MSMEG_6941	R3H domain-containing protein	R3H domain-containing protein	A0R7J6	MSMEG_6941	Intermediary metabolism and respiration	20.141	10	60.7	0	158.37	25.9467	26.4903	26.794	26.2165	26.9039	27.2004	25.8988	25.7396	27.021	0.150052	0.19054	0.484106	0.553818
ahcY	0	Adenosylhomocysteinase (EC 3.3.1.1) (S-adenosyl-L-homocysteine hydrolase) (AdoHcyase)	A4ZHR8	MSMEG_1843	Unassigned	53.27	48	91.5	0	323.31	32.6708	32.656	32.6467	32.6907	32.617	32.6312	32.6269	32.7265	32.623	0.00909879	-0.000956217	0.111129	-0.0124906
MSMEG_5783	0	Mycothiol acetyltransferase (MSH acetyltransferase) (EC 2.3.1.189) (Mycothiol synthase)	A4ZHT6	MSMEG_5783	Unassigned	31.896	8	46.4	0	129.55	24.6691	24.8819	25.0106	24.7054	24.8262	24.9305	24.5571	24.8439	24.9016	0.232379	0.0863469	0.159892	0.0531782
pyrF	orotidine 5'-phosphate decarboxylase	Orotidine 5'-phosphate decarboxylase (EC 4.1.1.23) (OMP decarboxylase) (OMPDCase) (OMPdecase)	O08323	MSMEG_3048	Intermediary metabolism and respiration	27.815	6	25.4	0	116.52	24.3394	24.5709	24.2125	24.4793	24.8429	24.4711	24.6954	24.8509	24.2966	0.542146	-0.240037	0.026973	-0.0165297
MSMEG_4483	deoxyguanosinetriphosphate triphosphohydrolase	Deoxyguanosinetriphosphate triphosphohydrolase-like protein	O52199	MSMEG_4483	Intermediary metabolism and respiration	46.743	14	46.5	0	119.13	25.7819	25.8478	25.6931	25.8309	25.7963	25.5203	25.8464	25.8745	25.6845	0.13693	-0.0275313	0.304995	-0.0859369
glmS	glucosamine--fructose-6-phosphate aminotransferase, isomerizing	Glutamine--fructose-6-phosphate aminotransferase [isomerizing] (EC 2.6.1.16) (D-fructose-6-phosphate amidotransferase) (GFAT) (Glucosamine-6-phosphate synthase) (Hexosephosphate aminotransferase) (L-glutamine--D-fructose-6-phosphate amidotransferase)	O68956	MSMEG_1568	Intermediary metabolism and respiration	67.902	38	71.7	0	323.31	25.582	25.2538	25.843	24.6162	25.2891	25.0669	25.4511	25.2626	25.7288	0.133326	0.0788047	0.956638	-0.490072
MSMEG_4627	nucleoside diphosphate kinase	Nucleoside diphosphate kinase (NDK) (NDP kinase) (EC 2.7.4.6) (Nucleoside-2-P kinase)	O85501	MSMEG_4627	Intermediary metabolism and respiration	14.916	13	87.8	0	197.07	28.7175	28.6741	29.1654	28.8585	29.1255	29.0571	29.0014	28.6879	29.1932	0.19331	-0.108507	0.114472	0.0528558
MSMEG_2299	ribonucleoside-diphosphate reductase, alpha subunit	Ribonucleoside-diphosphate reductase subunit alpha 2 (EC 1.17.4.1) (Ribonucleotide reductase R1 subunit 2)	A0QR81,P0CH00	MSMEG_2299	Information pathways	82.105	68	83.5	0	323.31	31.9572	31.9342	31.9875	31.6826	31.7621	31.8196	32.1272	32.0149	31.8378	0.146273	-0.0336978	1.20382	-0.238555
MSMEG_2317	alcohol dehydrogenase, zinc-containing	NADP-dependent alcohol dehydrogenase C 2 (Ms-ADHC 2) (EC 1.1.1.2)	A0QR97,P0CH37	MSMEG_2317	Intermediary metabolism and respiration	37.2	21	72.8	0	323.31	32.056	31.9837	32.1661	31.7839	32.0642	31.8522	32.4204	32.0334	31.8386	0.0556866	-0.0288804	0.444806	-0.197371
MSMEG_3151	[NADH] enoyl-[acyl-carrier-protein] reductase	Enoyl-[acyl-carrier-protein] reductase [NADH] (ENR) (Enoyl-ACP reductase) (EC 1.3.1.9) (FAS-II enoyl-ACP reductase) (NADH-dependent 2-trans-enoyl-ACP reductase)	A0QX20,P42829	MSMEG_3151	Lipid metabolism	28.527	22	93.7	0	323.31	29.9595	29.9956	29.8938	30.1416	29.9047	29.8316	30.2377	30.0642	30.0132	0.981487	-0.155409	0.558914	-0.145748
gyrA	DNA gyrase, A subunit	DNA gyrase subunit A (EC 5.6.2.2)	P48354	MSMEG_0006	Information pathways	93.182	48	67.5	0	323.31	29.7858	29.7009	29.289	29.7721	29.5576	29.411	29.9188	29.9933	29.595	0.549939	-0.2438	0.726057	-0.255473
rpoB	DNA-directed RNA polymerase, beta subunit	DNA-directed RNA polymerase subunit beta (RNAP subunit beta) (EC 2.7.7.6) (RNA polymerase subunit beta) (Transcriptase subunit beta)	P60281	MSMEG_1367	Information pathways	128.53	97	87.9	0	323.31	30.6095	30.9935	30.7945	31.2314	31.3011	31.4616	30.867	31.217	31.321	0.886763	-0.33588	0.569413	0.196335
secA	preprotein translocase, SecA subunit	Protein translocase subunit SecA 1	P71533	MSMEG_1881	Cell wall and cell processes	106.49	53	61.9	0	323.31	27.413	27.3918	27.4968	27.1472	27.3347	27.0066	27.1106	27.3075	27.0127	1.45812	0.290285	0.051465	0.019256
fabG	3-oxoacyl-(acyl-carrier-protein) reductase	3-oxoacyl-[acyl-carrier-protein] reductase FabG (EC 1.1.1.100) (3-ketoacyl-acyl carrier protein reductase) (Beta-Ketoacyl-acyl carrier protein reductase) (Beta-ketoacyl-ACP reductase)	P71534	MSMEG_3150	Lipid metabolism	26.641	19	84.7	0	323.31	29.7343	29.66	29.6026	29.7142	29.6891	29.6802	29.8951	29.7639	29.7699	1.18166	-0.144001	1.2301	-0.115133
MSMEG_0411	acyl-CoA synthase	Acyl-CoA synthase (FadD28)	Q2M5K3	MSMEG_0411	Lipid metabolism	61.161	19	57.6	0	289.92	26.3427	26.4491	26.4256	26.1317	26.4153	26.4399	27.2196	26.4171	26.5504	0.574798	-0.323261	0.680441	-0.400067
MSMEG_0919	heparin-binding hemagglutinin	HBHA-like protein (Heparin-binding hemagglutinin)	Q3I5Q7	MSMEG_0919	Cell wall and cell processes	24.561	24	65.1	0	323.31	21.7062	23.7756	23.1524	21.492	21.8445	23.7974	23.369	22.7581	22.6052	0.0165483	-0.0327091	0.285023	-0.532806
MSMEG_0408	type I modular polyketide synthase	Polyketide synthase (Type I modular polyketide synthase)	Q3L885	MSMEG_0408	Lipid metabolism	389.86	96	44	0	323.31	28.2283	28.2562	28.1724	23.1287	22.1699	22.5068	28.5967	28.5607	28.6854	3.05146	-0.395289	4.53563	-6.01247
MSMEG_0406	acyl-coA-dehydrogenase	Acyl-coA-dehydrogenase	Q3L887	MSMEG_0406	Intermediary metabolism and respiration	66.531	66	88.7	0	323.31	32.7401	32.8994	32.805	32.7649	33.0584	32.8267	32.7312	32.6874	32.7087	1.03595	0.105737	0.900933	0.174241
MSMEG_0402	linear gramicidin synthetase subunit D	Mycobactin synthetase protein B (Phenyloxazoline synthase MbtB)	Q3L891	MSMEG_0402	Virulence, detoxification and adaptation	276.82	115	63.2	0	323.31	30.4487	30.4414	30.3536	30.626	30.4619	30.5265	30.6997	30.5555	30.5237	1.34122	-0.178317	0.309791	-0.0548096
MSMEG_0399	conserved domain protein	Conserved domain protein (MbtH)	Q3L893	MSMEG_0399	Conserved hypotheticals	8.5713	4	80.3	0	10.437	21.5887	22.7341	21.4232	22.3236	23.3406	23.5458	22.4198	22.0688	22.2022	0.301499	-0.314978	1.00641	0.839695
ahpD	alkylhydroperoxidase, AhpD family protein	Alkyl hydroperoxide reductase AhpD (EC 1.11.1.28) (Alkylhydroperoxidase AhpD)	Q50441	MSMEG_4890	Virulence, detoxification and adaptation	18.836	14	92.1	0	323.31	29.8646	29.6536	29.913	29.8237	30.2	30.0083	29.6	29.6263	30.0643	0.0986152	0.0468616	0.595085	0.247107
recA	protein RecA	Protein RecA (Recombinase A)	Q59560	MSMEG_2723	Information pathways	37.3	26	73.6	0	323.31	26.7854	27.0789	26.9302	26.5005	26.7132	26.9412	26.5965	26.7285	26.9185	0.659393	0.183684	0.0650816	-0.0295105
MSMEG_6896	single-stranded DNA-binding protein	Single-stranded DNA-binding protein (SSB)	Q9AFI5	MSMEG_6896	Information pathways	17.401	8	63.6	0	239.68	29.1969	29.269	28.9945	29.3501	29.1293	29.2208	29.6888	29.2935	29.3477	0.911133	-0.289859	0.685328	-0.209904
regX3	DNA-binding response regulator RegX3	Sensory transduction protein RegX3	Q9F868	MSMEG_0937	Information pathways	24.911	14	77.6	0	200.48	25.5509	25.6474	25.698	25.5326	25.6936	25.7357	25.8564	25.41	25.7905	0.135637	-0.0535622	0.0729215	-0.0316677
MSMEG_4916	alpha-amylase family protein	Alpha-1,4-glucan:maltose-1-phosphate maltosyltransferase (GMPMT) (EC 2.4.99.16) ((1->4)-alpha-D-glucan:maltose-1-phosphate alpha-D-maltosyltransferase)	Q9RP48	MSMEG_4916	Intermediary metabolism and respiration	78.042	17	38	0	95.207	25.3043	25.6305	25.1543	24.9042	21.9273	25.9225	22.7984	22.1845	22.2102	3.57392	2.96536	0.694926	1.85367
argS	arginyl-tRNA synthetase	Arginine--tRNA ligase (EC 6.1.1.19) (Arginyl-tRNA synthetase) (ArgRS)	Q9X5M0	MSMEG_4959	Information pathways	59.428	37	91.3	0	323.31	30.8345	30.7072	30.7895	30.7424	30.7227	30.6119	30.934	30.8206	30.6728	0.14066	-0.0320288	0.610539	-0.1168
lysA	diaminopimelate decarboxylase	Diaminopimelate decarboxylase (DAP decarboxylase) (DAPDC) (EC 4.1.1.20)	Q9X5M1	MSMEG_4958	Lipid metabolism	50.348	31	74.7	0	314.37	28.5182	28.4058	28.4008	28.3121	28.143	28.2703	28.0732	28.4781	28.2116	0.681954	0.187288	0.0327013	-0.0125249
hup	DNA-binding protein HU	DNA-binding protein HU homolog (Histone-like protein) (Hlp)	Q9ZHC5	MSMEG_2389	Information pathways	21.23	12	39.4	0	164.59	26.4835	26.7247	26.5764	26.939	26.5071	28.714	26.5418	26.7681	26.7703	0.404031	-0.0985076	0.437372	0.693307

## Sheet: Significant proteins
MSMEG_4468 KO	MSMEG_4466-68 KO	Gene name	Product	Protein name	Main Protein ID	Locus	Functional Category	Mol. weight [kDa]	MSMEG_4468 KO Fold Change Down	MSMEG_4468 KO Fold Change Up	MSMEG_4466-68 KO Fold Change Down	MSMEG_4466-68 KO Fold Change Up	LFQ intensity MSMEG4468 KO_Cytosolic 1	LFQ intensity MSMEG4468 KO_Cytosolic 2	LFQ intensity MSMEG4468 KO_Cytosolic 3	LFQ intensity MSMEG4466-68 KO_Cytosolic 1	LFQ intensity MSMEG4466-68 KO_Cytosolic 2	LFQ intensity MSMEG4466-68 KO_Cytosolic 3	LFQ intensity MSMEG WT Control_Cytosolic 1	LFQ intensity MSMEG WT Control_Cytosolic 2	LFQ intensity MSMEG WT Control_Cytosolic 3	MSMEG_4468 KO: -Log(P-value)	MSMEG_4468 KO: Difference	MSMEG_4466-68 KO: -Log(P-value)	MSMEG_4466-68 KO: Difference	Unique peptides	Unique sequence coverage [%]	Q-value	Score
Down		MSMEG_0366	hypothetical protein	Uncharacterized protein	A0QPE1	MSMEG_0366	Conserved hypotheticals	18.588	5.22151				22.8078	22.3132	23.5382	22.5971	25.1653	22.9592	25.5837	24.9337	25.2953	2.39094	-2.38447	0.964159	-1.69702	7	73.7	0	37.786
Down		MSMEG_0889	succinic semialdehyde dehydrogenase	Aldehyde dehydrogenase	A0QQV4	MSMEG_0889	Intermediary metabolism and respiration	54.505	3.33337				22.2075	23.0417	22.6476	23.2363	24.3996	22.3263	23.6631	24.8887	24.5558	1.77967	-1.73698	0.677809	-1.0485	13	31	0	201.77
Down		MSMEG_1410	carveol dehydrogenase	Carveol dehydrogenase (EC 1.1.1.275)	A0QSA5	MSMEG_1410	Intermediary metabolism and respiration	29.74	2.93824				21.9708	21.696	21.6163	23.6747	22.8904	21.984	22.5396	23.6709	23.7374	1.7399	-1.55495	0.30399	-0.466258	5	38.2	0	35.445
Down		MSMEG_1424	FMN-dependent dehydrogenase	FMN-dependent dehydrogenase	A0QSB9	MSMEG_1424	Intermediary metabolism and respiration	42.774	4.57339				23.5336	22.7831	22.3787	25.6778	25.7116	25.5192	25.3731	25.0641	24.838	2.38222	-2.19326	1.51544	0.544473	14	55.6	0	130.38
Down		MSMEG_1594	enoyl-CoA hydratase	Enoyl-CoA hydratase	A0QST4	MSMEG_1594	Lipid metabolism	28.294	3.56299				21.0327	21.6416	21.9081	24.1636	22.6415	23.8802	22.2737	23.9224	23.8855	1.41755	-1.83309	0.100804	0.201209	9	39.6	0	19.222
Down		MSMEG_1940	hydrolase, alpha/beta fold family protein	Hydrolase, alpha/beta fold family protein	A0QTR8	MSMEG_1940	Lipid metabolism	27.464	2.35975				21.9594	22.886	21.9237	22.8335	23.3296	23.8842	23.2046	23.7958	23.4847	1.58692	-1.23863	0.156987	-0.14594	5	37.2	0	33.272
Down		MSMEG_1952	ATP-dependent DNA helicase	DNA helicase (EC 3.6.4.12)	A0QTT0	MSMEG_1952	Information pathways	77.827	2.38544				22.5764	21.9103	22.5886	22.8522	21.6966	24.1258	23.6375	23.6025	23.5981	2.29849	-1.25425	0.441163	-0.721183	9	17.3	0	21.243
Down		MSMEG_2433	D-alanyl-D-alanine carboxypeptidase	D-alanyl-D-alanine carboxypeptidase	A0QV35	MSMEG_2433	Cell wall and cell processes	30.974	3.49947				22.4124	23.1943	22.7664	24.49	24.3389	21.6908	24.4573	24.7488	24.5885	2.76973	-1.80714	0.526074	-1.09163	6	38.9	0	36.95
Down		MSMEG_3962	lactate 2-monooxygenase	Lactate 2-monooxygenase (EC 1.13.12.4)	A0QZB3	MSMEG_3962	Virulence, detoxification and adaptation	42.747	2.19487				25.5822	25.2633	25.0087	27.2064	26.1939	26.3041	26.4385	26.4965	26.3216	2.54645	-1.13414	0.174125	0.14927	22	57.6	0	323.31
Down		MSMEG_4976	isochorismatase hydrolase	Isochorismatase hydrolase	A0R239	MSMEG_4976	Intermediary metabolism and respiration	20.699	3.13681				23.2328	24.0883	22.2451	26.9858	24.9111	24.5353	24.9707	24.4918	25.0515	1.37394	-1.6493	0.337897	0.639399	13	76.8	0	292.16
Down		MSMEG_5073	O-methyltransferase, family protein 3	Putative O-methyltransferase MSMEG_5073/MSMEI_4947 (EC 2.1.1.-)	A0R2D5	MSMEG_5073	Intermediary metabolism and respiration	21.703	2.79524				22.5582	21.4349	22.3621	21.7623	23.7239	25.0161	22.9504	23.584	24.2698	1.34671	-1.48297	0.0333226	-0.100623	12	82.9	0	323.31
Down		pruA	1-pyrroline-5-carboxylate dehydrogenase	L-glutamate gamma-semialdehyde dehydrogenase (EC 1.2.1.88)	A0R2H8	MSMEG_5119	Intermediary metabolism and respiration	58.433	2.86337				26.5632	26.4035	26.1534	29.4144	27.8269	27.8545	27.637	27.8837	28.1526	2.86915	-1.51772	0.362862	0.47417	32	64.6	0	323.31
Down		MSMEG_5685	DNA-binding protein	DNA-binding protein	A0R430	MSMEG_5685	Information pathways	29.678	3.31114				22.0874	23.1182	22.0797	24.1933	24.1503	24.3922	23.5901	24.5336	24.3437	1.73509	-1.72733	0.108616	0.089447	3	17.8	0	45.424
Up		MSMEG_0684	aldehyde oxidase and xanthine dehydrogenase, molybdopterin binding	Aldehyde oxidase and xanthine dehydrogenase, molybdopterin binding	A0QQA4	MSMEG_0684	Intermediary metabolism and respiration	74.773		3.73206			24.3403	23.8427	24.2466	22.3205	23.6158	23.8845	23.0757	21.8975	21.7566	1.88691	1.89997	0.739876	1.03036	10	21.2	0	61.556
Up	Up	MSMEG_1392	alcohol dehydrogenase, class IV	Alcohol dehydrogenase, class IV	A0QS90	MSMEG_1392	Intermediary metabolism and respiration	40.183		7.62967		4.52737	25.1812	24.4871	25.0868	23.7555	24.2553	24.4855	22.2847	21.641	22.0347	3.28627	2.93162	2.80021	2.17867	7	31.7	0	28.09
Up		MSMEG_5634	conserved hypothetical protein	Uncharacterized protein	A0R3Y0	MSMEG_5634	Conserved hypotheticals	16.158		2.33098			24.5898	24.5213	24.1982	22.4218	21.522	22.7709	23.2889	23.8827	22.475	1.34206	1.22094	0.819721	-0.97726	5	48.3	0	13.819
Up		MSMEG_4916	alpha-amylase family protein	Alpha-1,4-glucan:maltose-1-phosphate maltosyltransferase (GMPMT) (EC 2.4.99.16) ((1->4)-alpha-D-glucan:maltose-1-phosphate alpha-D-maltosyltransferase)	Q9RP48	MSMEG_4916	Intermediary metabolism and respiration	78.042		7.81022			25.3043	25.6305	25.1543	24.9042	21.9273	25.9225	22.7984	22.1845	22.2102	3.57392	2.96536	0.694926	1.85367	17	38	0	95.207
	Down	MSMEG_0641	binding-protein-dependent transport systems inner membrane component	Binding-protein-dependent transport systems inner membrane component	A0QQ63	MSMEG_0641	Cell wall and cell processes	35.11			2.39601		22.1967	23.8389	21.5818	22.3933	22.4101	21.8597	23.0971	23.489	23.8589	0.594657	-0.942528	1.9418	-1.26063	6	18.8	0	147.4
	Down	psd	phosphatidylserine decarboxylase	Phosphatidylserine decarboxylase proenzyme (EC 4.1.1.65) [Cleaved into: Phosphatidylserine decarboxylase alpha chain; Phosphatidylserine decarboxylase beta chain]	A0QQS6	MSMEG_0861	Lipid metabolism	24.816			2.0275		21.3048	23.2319	23.4364	22.0871	21.9498	22.7954	23.5121	23.4376	22.9417	0.382984	-0.63946	1.48837	-1.0197	5	28.9	0	193.16
	Up	MSMEG_1530	integral membrane protein	Integral membrane protein	A0QSM4	MSMEG_1530	Conserved hypotheticals	37.023				2.20947	22.3225	21.972	22.6052	24.2744	24.4917	24.4852	22.9821	23.0254	23.8126	1.39194	-0.973499	1.82695	1.1437	4	15.6	0	323.31
	Down	MSMEG_5594	ferredoxin-dependent glutamate synthase	Ferredoxin-dependent glutamate synthase	A0R3U1	MSMEG_5594	Intermediary metabolism and respiration	57.395			2.51185		22.708	24.0676	24.1963	23.0268	22.6613	22.2207	23.7903	24.2797	23.825	0.242091	-0.307721	2.03834	-1.32875	8	21.2	0	53.866
	Down	MSMEG_5866	alcohol dehydrogenase B	Alcohol dehydrogenase (EC 1.1.1.1)	A0R4K5	MSMEG_5866	Intermediary metabolism and respiration	39.548			10.5004		25.7093	22.5691	25.8057	22.3619	22.5153	22.3319	25.9729	25.7598	25.6536	0.442889	-1.10072	5.18571	-3.39237	11	42.4	0	111.77
	Down	MSMEG_5906	putative acyl-CoA dehydrogenase	Putative acyl-CoA dehydrogenase	A0R4P4	MSMEG_5906	Intermediary metabolism and respiration	43.226			3.32531		23.8496	23.5868	23.2427	21.7621	22.0849	22.4905	23.9704	23.6804	23.8871	0.662698	-0.286273	2.7965	-1.73349	8	27	0	53.818
	Up	MSMEG_5915	enoyl-CoA hydratase	Enoyl-CoA hydratase	A0R4Q3	MSMEG_5915	Lipid metabolism	28.571				2.23026	22.4568	22.0351	21.7088	22.9689	23.439	23.803	22.8329	21.9146	21.9919	0.187958	-0.179557	1.41625	1.15721	6	19.9	0	39.839
	Up	MSMEG_6365	conserved hypothetical protein	Bacterial proteasome activator	A0R5Z0	MSMEG_6365	Conserved hypotheticals	18.944				4.37403	23.9235	23.3418	24.9694	24.8455	25.5744	25.4131	23.5367	22.3982	23.5111	0.698949	0.929563	2.0908	2.12896	11	56	0	168.47
	Down	MSMEG_6519	pyridoxamine 5'-phosphate oxidase family protein	Pyridoxamine 5'-phosphate oxidase family protein	A0R6E4	MSMEG_6519	Intermediary metabolism and respiration	27.67			4.5005		21.6746	22.0668	24.3578	22.6257	23.467	21.8223	25.0491	24.5758	24.8003	1.16949	-2.10867	1.9294	-2.17008	10	63.5	0	41.087
	Down	MSMEG_0408	type I modular polyketide synthase	Polyketide synthase (Type I modular polyketide synthase)	Q3L885	MSMEG_0408	Lipid metabolism	389.86			64.5556		28.2283	28.2562	28.1724	23.1287	22.1699	22.5068	28.5967	28.5607	28.6854	3.05146	-0.395289	4.53563	-6.01247	96	44	0	323.31
